# Supplementary material for: Population heterogeneity in clinical cohorts affects the predictive accuracy of brain imaging
Source: PLoS Biol. 2022 Apr 29;20(4):e3001627. doi: 10.1371/journal.pbio.3001627 (PMC9094526; doi:10.1371/journal.pbio.3001627)
Supplement: S1 Data — (XLSX) [file pbio.3001627.s015.xlsx]

## Sheet: Figure 1
		Dataset	SID	Group	Propensity scores	Strata
Unmatched	0	ABIDE	0	ASD	0.575416
	1	ABIDE	1	ASD	0.602467
	2	ABIDE	2	ASD	0.583477
	3	ABIDE	3	ASD	0.564025
	4	ABIDE	4	ASD	0.578903
	5	ABIDE	5	ASD	0.629722
	6	ABIDE	6	ASD	0.634177
	7	ABIDE	7	ASD	0.63828
	8	ABIDE	8	ASD	0.575966
	9	ABIDE	9	ASD	0.591922
	10	ABIDE	10	ASD	0.566749
	11	ABIDE	11	ASD	0.566749
	12	ABIDE	12	ASD	0.59313
	13	ABIDE	13	ASD	0.589617
	14	ABIDE	14	ASD	0.576173
	15	ABIDE	15	ASD	0.596043
	16	ABIDE	16	ASD	0.627364
	17	ABIDE	17	ASD	0.560384
	18	ABIDE	18	ASD	0.561985
	19	ABIDE	19	ASD	0.576173
	20	ABIDE	20	TD	0.604835
	21	ABIDE	21	TD	0.585975
	22	ABIDE	22	TD	0.560098
	23	ABIDE	23	TD	0.568642
	24	ABIDE	24	TD	0.577449
	25	ABIDE	25	TD	0.583723
	26	ABIDE	26	TD	0.623883
	27	ABIDE	27	TD	0.602997
	28	ABIDE	28	TD	0.614611
	29	ABIDE	29	TD	0.632014
	30	ABIDE	30	TD	0.565365
	31	ABIDE	31	TD	0.576655
	32	ABIDE	32	TD	0.571769
	33	ABIDE	33	TD	0.588979
	34	ABIDE	34	TD	0.570587
	35	ABIDE	35	TD	0.559021
	36	ABIDE	36	TD	0.567312
	37	ABIDE	37	TD	0.562275
	38	ABIDE	38	TD	0.632235
	39	ABIDE	39	TD	0.551742
	40	ABIDE	40	TD	0.597678
	41	ABIDE	41	TD	0.587882
	42	ABIDE	42	TD	0.564683
	43	ABIDE	43	TD	0.566372
	44	ABIDE	44	TD	0.564609
	45	ABIDE	45	TD	0.556445
	46	ABIDE	46	TD	0.547376
	47	ABIDE	47	TD	0.551904
	48	ABIDE	48	TD	0.579863
	49	ABIDE	49	TD	0.584301
	50	ABIDE	50	TD	0.595609
	51	ABIDE	51	TD	0.593366
	52	ABIDE	52	TD	0.587624
	53	ABIDE	53	TD	0.564166
	54	ABIDE	54	TD	0.594776
	55	ABIDE	55	TD	0.543822
	56	ABIDE	56	TD	0.533417
	57	ABIDE	57	TD	0.564461
	58	ABIDE	58	TD	0.574763
	59	ABIDE	59	TD	0.542126
	60	ABIDE	60	TD	0.60244
	61	ABIDE	61	TD	0.526003
	62	ABIDE	62	TD	0.56659
	63	ABIDE	63	TD	0.606054
	64	ABIDE	64	TD	0.556445
	65	ABIDE	65	TD	0.61334
	66	ABIDE	66	TD	0.591235
	67	ABIDE	67	TD	0.564203
	68	ABIDE	68	TD	0.549793
	69	ABIDE	69	TD	0.557563
	70	ABIDE	70	TD	0.586547
	71	ABIDE	71	TD	0.53117
	72	ABIDE	72	TD	0.613238
	73	ABIDE	73	TD	0.625833
	74	ABIDE	74	TD	0.570054
	75	ABIDE	75	TD	0.62615
	76	ABIDE	76	TD	0.598423
	77	ABIDE	77	TD	0.53104
	78	ABIDE	78	TD	0.587719
	79	ABIDE	79	TD	0.578217
	80	ABIDE	80	TD	0.579327
	81	ABIDE	81	TD	0.578014
	82	ABIDE	82	ASD	0.576654
	83	ABIDE	83	ASD	0.57151
	84	ABIDE	84	ASD	0.571546
	85	ABIDE	85	ASD	0.571546
	86	ABIDE	86	ASD	0.580795
	87	ABIDE	87	ASD	0.599949
	88	ABIDE	88	ASD	0.560537
	89	ABIDE	89	ASD	0.595045
	90	ABIDE	90	ASD	0.5759
	91	ABIDE	91	ASD	0.56984
	92	ABIDE	92	ASD	0.583132
	93	ABIDE	93	ASD	0.562865
	94	ABIDE	94	ASD	0.590156
	95	ABIDE	95	ASD	0.589068
	96	ABIDE	96	ASD	0.569589
	97	ABIDE	97	ASD	0.593667
	98	ABIDE	98	ASD	0.609453
	99	ABIDE	99	ASD	0.617488
	100	ABIDE	100	ASD	0.622447
	101	ABIDE	101	ASD	0.579729
	102	ABIDE	102	ASD	0.585493
	103	ABIDE	103	ASD	0.614379
	104	ABIDE	104	ASD	0.574867
	105	ABIDE	105	ASD	0.589006
	106	ABIDE	106	ASD	0.560802
	107	ABIDE	107	ASD	0.562567
	108	ABIDE	108	ASD	0.610529
	109	ABIDE	109	ASD	0.598741
	110	ABIDE	110	ASD	0.562342
	111	ABIDE	111	ASD	0.611102
	112	ABIDE	112	ASD	0.555787
	113	ABIDE	113	ASD	0.597112
	114	ABIDE	114	ASD	0.591939
	115	ABIDE	115	ASD	0.554071
	116	ABIDE	116	ASD	0.565383
	117	ABIDE	117	ASD	0.575797
	118	ABIDE	118	ASD	0.555476
	119	ABIDE	119	ASD	0.56031
	120	ABIDE	120	ASD	0.557986
	121	ABIDE	121	ASD	0.566079
	122	ABIDE	122	ASD	0.557525
	123	ABIDE	123	ASD	0.562417
	124	ABIDE	124	ASD	0.565199
	125	ABIDE	125	ASD	0.55115
	126	ABIDE	126	ASD	0.561141
	127	ABIDE	127	ASD	0.610241
	128	ABIDE	128	ASD	0.648057
	129	ABIDE	129	ASD	0.565162
	130	ABIDE	130	ASD	0.63261
	131	ABIDE	131	ASD	0.564572
	132	ABIDE	132	ASD	0.597053
	133	ABIDE	133	ASD	0.559589
	134	ABIDE	134	ASD	0.561766
	135	ABIDE	135	ASD	0.569829
	136	ABIDE	136	ASD	0.552074
	137	ABIDE	137	ASD	0.553643
	138	ABIDE	138	ASD	0.565779
	139	ABIDE	139	ASD	0.57936
	140	ABIDE	140	ASD	0.557866
	141	ABIDE	141	ASD	0.568154
	142	ABIDE	142	ASD	0.562463
	143	ABIDE	143	ASD	0.551203
	144	ABIDE	144	ASD	0.563262
	145	ABIDE	145	ASD	0.562895
	146	ABIDE	146	ASD	0.564971
	147	ABIDE	147	ASD	0.555644
	148	ABIDE	148	ASD	0.571618
	149	ABIDE	149	ASD	0.575365
	150	ABIDE	150	ASD	0.572136
	151	ABIDE	151	ASD	0.544468
	152	ABIDE	152	ASD	0.556414
	153	ABIDE	153	ASD	0.559037
	154	ABIDE	154	ASD	0.54424
	155	ABIDE	155	ASD	0.621436
	156	ABIDE	156	ASD	0.597475
	157	ABIDE	157	ASD	0.594107
	158	ABIDE	158	ASD	0.587747
	159	ABIDE	159	ASD	0.594994
	160	ABIDE	160	ASD	0.616809
	161	ABIDE	161	ASD	0.599842
	162	ABIDE	162	ASD	0.648191
	163	ABIDE	163	ASD	0.585582
	164	ABIDE	164	ASD	0.597439
	165	ABIDE	165	ASD	0.618806
	166	ABIDE	166	ASD	0.609804
	167	ABIDE	167	ASD	0.54424
	168	ABIDE	168	ASD	0.553738
	169	ABIDE	169	TD	0.544562
	170	ABIDE	170	TD	0.554529
	171	ABIDE	171	TD	0.581864
	172	ABIDE	172	TD	0.627209
	173	ABIDE	173	TD	0.547205
	174	ABIDE	174	TD	0.560907
	175	ABIDE	175	TD	0.566625
	176	ABIDE	176	TD	0.576029
	177	ABIDE	177	TD	0.577323
	178	ABIDE	178	TD	0.542269
	179	ABIDE	179	TD	0.544357
	180	ABIDE	180	TD	0.549417
	181	ABIDE	181	TD	0.550492
	182	ABIDE	182	TD	0.554339
	183	ABIDE	183	TD	0.554529
	184	ABIDE	184	TD	0.556157
	185	ABIDE	185	TD	0.560052
	186	ABIDE	186	TD	0.564544
	187	ABIDE	187	TD	0.564695
	188	ABIDE	188	TD	0.567388
	189	ABIDE	189	TD	0.568188
	190	ABIDE	190	TD	0.570324
	191	ABIDE	191	TD	0.570791
	192	ABIDE	192	TD	0.57117
	193	ABIDE	193	TD	0.571791
	194	ABIDE	194	TD	0.573764
	195	ABIDE	195	TD	0.574703
	196	ABIDE	196	TD	0.584121
	197	ABIDE	197	TD	0.595668
	198	ABIDE	198	TD	0.59666
	199	ABIDE	199	TD	0.605732
	200	ABIDE	200	TD	0.615545
	201	ABIDE	201	TD	0.618275
	202	ABIDE	202	TD	0.623848
	203	ABIDE	203	TD	0.555229
	204	ABIDE	204	TD	0.559527
	205	ABIDE	205	TD	0.568631
	206	ABIDE	206	TD	0.573869
	207	ABIDE	207	TD	0.583774
	208	ABIDE	208	TD	0.585901
	209	ABIDE	209	TD	0.58693
	210	ABIDE	210	TD	0.587001
	211	ABIDE	211	TD	0.587925
	212	ABIDE	212	TD	0.588849
	213	ABIDE	213	TD	0.596696
	214	ABIDE	214	TD	0.597793
	215	ABIDE	215	TD	0.598748
	216	ABIDE	216	TD	0.608611
	217	ABIDE	217	TD	0.621762
	218	ABIDE	218	TD	0.624028
	219	ABIDE	219	TD	0.590946
	220	ABIDE	252	ASD	0.596825
	221	ABIDE	253	ASD	0.542499
	222	ABIDE	254	ASD	0.547656
	223	ABIDE	255	ASD	0.547566
	224	ABIDE	256	ASD	0.539021
	225	ABIDE	257	ASD	0.550987
	226	ABIDE	258	ASD	0.544328
	227	ABIDE	259	ASD	0.554181
	228	ABIDE	260	ASD	0.559266
	229	ABIDE	261	ASD	0.553643
	230	ABIDE	262	ASD	0.547747
	231	ABIDE	263	ASD	0.563129
	232	ABIDE	264	ASD	0.544298
	233	ABIDE	265	ASD	0.608231
	234	ABIDE	266	ASD	0.547445
	235	ABIDE	267	ASD	0.547656
	236	ABIDE	268	ASD	0.601417
	237	ABIDE	269	ASD	0.596602
	238	ABIDE	270	ASD	0.546845
	239	ABIDE	271	ASD	0.548594
	240	ABIDE	272	ASD	0.595918
	241	ABIDE	273	TD	0.542827
	242	ABIDE	274	TD	0.540645
	243	ABIDE	275	TD	0.546629
	244	ABIDE	276	TD	0.547247
	245	ABIDE	277	TD	0.549439
	246	ABIDE	278	TD	0.545576
	247	ABIDE	279	TD	0.555619
	248	ABIDE	280	TD	0.549886
	249	ABIDE	281	TD	0.551418
	250	ABIDE	282	TD	0.547205
	251	ABIDE	283	TD	0.599409
	252	ABIDE	284	TD	0.557154
	253	ABIDE	285	TD	0.556703
	254	ABIDE	286	TD	0.560841
	255	ABIDE	287	TD	0.562264
	256	ABIDE	288	TD	0.550369
	257	ABIDE	289	TD	0.551265
	258	ABIDE	290	TD	0.540609
	259	ABIDE	291	TD	0.54412
	260	ABIDE	292	ASD	0.632971
	261	ABIDE	293	ASD	0.626457
	262	ABIDE	294	ASD	0.61542
	263	ABIDE	295	ASD	0.617148
	264	ABIDE	296	ASD	0.628108
	265	ABIDE	297	ASD	0.630557
	266	ABIDE	298	ASD	0.644449
	267	ABIDE	299	ASD	0.644449
	268	ABIDE	300	ASD	0.642237
	269	ABIDE	301	ASD	0.628108
	270	ABIDE	302	ASD	0.623115
	271	ABIDE	303	ASD	0.622271
	272	ABIDE	304	ASD	0.628108
	273	ABIDE	305	ASD	0.617148
	274	ABIDE	306	ASD	0.623955
	275	ABIDE	307	ASD	0.642979
	276	ABIDE	308	ASD	0.645176
	277	ABIDE	309	ASD	0.614553
	278	ABIDE	310	TD	0.644449
	279	ABIDE	311	TD	0.621424
	280	ABIDE	312	TD	0.623115
	281	ABIDE	313	TD	0.63217
	282	ABIDE	314	TD	0.632971
	283	ABIDE	315	TD	0.628928
	284	ABIDE	316	TD	0.626457
	285	ABIDE	317	TD	0.631365
	286	ABIDE	318	TD	0.624793
	287	ABIDE	319	TD	0.61542
	288	ABIDE	320	TD	0.645898
	289	ABIDE	321	TD	0.646616
	290	ABIDE	322	TD	0.639221
	291	ABIDE	323	TD	0.642979
	292	ABIDE	324	TD	0.634559
	293	ABIDE	325	TD	0.645176
	294	ABIDE	326	TD	0.618009
	295	ABIDE	327	TD	0.642979
	296	ABIDE	328	TD	0.643716
	297	HBN	0	TD	0.175709
	298	HBN	5	ASD	0.671243
	299	HBN	6	TD	0.590353
	300	HBN	8	ASD	0.646467
	301	HBN	9	ASD	0.42776
	302	HBN	10	ASD	0.59158
	303	HBN	14	TD	0.396966
	304	HBN	15	ASD	0.687865
	305	HBN	17	TD	0.425656
	306	HBN	19	ASD	0.646562
	307	HBN	22	ASD	0.639441
	308	HBN	25	ASD	0.666862
	309	HBN	30	TD	0.334419
	310	HBN	33	ASD	0.748268
	311	HBN	36	TD	0.610788
	312	HBN	51	ASD	0.443105
	313	HBN	52	TD	0.459604
	314	HBN	55	TD	0.402774
	315	HBN	58	TD	0.478889
	316	HBN	62	ASD	0.736995
	317	HBN	63	ASD	0.636978
	318	HBN	67	ASD	0.734343
	319	HBN	69	ASD	0.703888
	320	HBN	75	ASD	0.726891
	321	HBN	77	ASD	0.681727
	322	HBN	80	TD	0.402917
	323	HBN	81	TD	0.63601
	324	HBN	83	TD	0.682666
	325	HBN	85	ASD	0.628337
	326	HBN	88	ASD	0.310456
	327	HBN	89	ASD	0.679467
	328	HBN	91	ASD	0.663324
	329	HBN	93	TD	0.368894
	330	HBN	96	ASD	0.647436
	331	HBN	98	ASD	0.408014
	332	HBN	111	TD	0.394915
	333	HBN	115	ASD	0.390622
	334	HBN	117	ASD	0.638355
	335	HBN	118	ASD	0.375276
	336	HBN	119	ASD	0.439881
	337	HBN	121	ASD	0.681861
	338	HBN	125	ASD	0.681213
	339	HBN	126	ASD	0.375037
	340	HBN	130	TD	0.492459
	341	HBN	135	TD	0.331514
	342	HBN	138	ASD	0.628544
	343	HBN	139	TD	0.206444
	344	HBN	140	ASD	0.619424
	345	HBN	143	TD	0.722034
	346	HBN	146	TD	0.529057
	347	HBN	148	ASD	0.712257
	348	HBN	149	ASD	0.769202
	349	HBN	151	TD	0.428106
	350	HBN	152	TD	0.705232
	351	HBN	154	ASD	0.34303
	352	HBN	155	ASD	0.699994
	353	HBN	160	ASD	0.693481
	354	HBN	162	TD	0.336446
	355	HBN	167	TD	0.604304
	356	HBN	169	ASD	0.386832
	357	HBN	170	ASD	0.747826
	358	HBN	172	TD	0.673245
	359	HBN	184	ASD	0.556997
	360	HBN	186	TD	0.390066
	361	HBN	187	ASD	0.641756
	362	HBN	190	TD	0.651813
	363	HBN	200	ASD	0.679068
	364	HBN	201	TD	0.663641
	365	HBN	203	TD	0.351966
	366	HBN	205	ASD	0.231033
	367	HBN	209	ASD	0.392797
	368	HBN	220	ASD	0.449263
	369	HBN	222	TD	0.190206
	370	HBN	223	ASD	0.749748
	371	HBN	231	ASD	0.603567
	372	HBN	232	ASD	0.606487
	373	HBN	234	ASD	0.375844
	374	HBN	235	ASD	0.756073
	375	HBN	236	TD	0.325676
	376	HBN	239	TD	0.356698
	377	HBN	240	TD	0.716552
	378	HBN	245	ASD	0.629311
	379	HBN	247	ASD	0.729647
	380	HBN	248	TD	0.325676
	381	HBN	250	ASD	0.687739
	382	HBN	252	ASD	0.490068
	383	HBN	255	TD	0.634911
	384	HBN	256	ASD	0.710541
	385	HBN	259	TD	0.657889
	386	HBN	260	ASD	0.632036
	387	HBN	262	TD	0.705116
	388	HBN	264	TD	0.601043
	389	HBN	267	TD	0.225264
	390	HBN	268	ASD	0.196595
	391	HBN	274	TD	0.192651
	392	HBN	275	TD	0.182862
	393	HBN	276	ASD	0.209671
	394	HBN	283	TD	0.496953
	395	HBN	284	ASD	0.395107
	396	HBN	286	TD	0.378501
	397	HBN	287	TD	0.218778
	398	HBN	291	ASD	0.714036
	399	HBN	294	ASD	0.479844
	400	HBN	298	ASD	0.584155
	401	HBN	300	TD	0.208983
	402	HBN	301	TD	0.385664
	403	HBN	303	TD	0.385005
	404	HBN	305	TD	0.692037
	405	HBN	307	ASD	0.696273
	406	HBN	310	ASD	0.444791
	407	HBN	314	TD	0.212576
	408	HBN	315	TD	0.301417
	409	HBN	321	TD	0.457546
	410	HBN	324	TD	0.686568
	411	HBN	325	TD	0.377626
	412	HBN	331	ASD	0.384456
	413	HBN	332	ASD	0.694952
	414	HBN	333	ASD	0.648214
	415	HBN	336	TD	0.43886
	416	HBN	338	ASD	0.473104
	417	HBN	341	TD	0.356149
	418	HBN	346	ASD	0.693048
	419	HBN	348	ASD	0.635889
	420	HBN	349	ASD	0.465659
	421	HBN	351	TD	0.194707
	422	HBN	353	TD	0.649326
	423	HBN	358	ASD	0.755983
	424	HBN	359	TD	0.656002
	425	HBN	370	TD	0.604932
	426	HBN	371	ASD	0.600156
	427	HBN	372	TD	0.221714
	428	HBN	374	TD	0.180858
	429	HBN	375	ASD	0.609141
	430	HBN	379	TD	0.369222
	431	HBN	381	TD	0.623537
	432	HBN	383	TD	0.191278
	433	HBN	386	TD	0.190048
	434	HBN	389	TD	0.366902
	435	HBN	392	ASD	0.623958
	436	HBN	393	TD	0.465861
	437	HBN	394	ASD	0.667998
	438	HBN	395	TD	0.339296
	439	HBN	396	TD	0.690219
	440	HBN	398	ASD	0.468928
	441	HBN	400	TD	0.174831
	442	HBN	401	TD	0.203242
	443	HBN	403	TD	0.228657
	444	HBN	404	ASD	0.628779
	445	HBN	409	TD	0.35206
	446	HBN	411	TD	0.437413
	447	HBN	412	TD	0.667912
	448	HBN	415	ASD	0.736149
	449	HBN	418	ASD	0.635753
	450	HBN	421	ASD	0.325218
	451	HBN	423	ASD	0.641193
	452	HBN	424	TD	0.223276
	453	HBN	427	TD	0.72995
	454	HBN	428	ASD	0.648646
	455	HBN	433	TD	0.203557
	456	HBN	434	ASD	0.359617
	457	HBN	436	ASD	0.711454
	458	HBN	441	TD	0.587483
	459	HBN	446	ASD	0.604538
	460	HBN	450	ASD	0.19995
	461	HBN	451	TD	0.492131
	462	HBN	452	ASD	0.347707
	463	HBN	454	ASD	0.703635
	464	HBN	457	ASD	0.597884
	465	HBN	460	TD	0.479283
	466	HBN	463	ASD	0.672804
	467	HBN	464	TD	0.501635
	468	HBN	465	ASD	0.714624
	469	HBN	470	TD	0.178412
	470	HBN	471	ASD	0.371191
	471	HBN	475	ASD	0.443004
	472	HBN	478	TD	0.682092
	473	HBN	479	TD	0.350645
	474	HBN	482	TD	0.407686
	475	HBN	484	TD	0.492601
	476	HBN	485	TD	0.189754
	477	HBN	486	ASD	0.713031
	478	HBN	487	ASD	0.597653
	479	HBN	494	TD	0.182995
	480	HBN	495	ASD	0.695333
	481	HBN	497	TD	0.424236
	482	HBN	498	ASD	0.63198
	483	HBN	501	TD	0.381284
	484	HBN	502	TD	0.662695
	485	HBN	507	ASD	0.736017
	486	HBN	510	ASD	0.705131
	487	HBN	512	TD	0.40779
	488	HBN	513	TD	0.189149
	489	HBN	514	TD	0.394872
	490	HBN	516	TD	0.700665
	491	HBN	517	TD	0.352062
	492	HBN	518	ASD	0.377595
	493	HBN	519	TD	0.69059
	494	HBN	527	ASD	0.672218
	495	HBN	530	ASD	0.670708
	496	HBN	532	ASD	0.649254
	497	HBN	535	TD	0.197142
	498	HBN	536	TD	0.639743
	499	HBN	537	ASD	0.18223
	500	HBN	541	TD	0.404198
	501	HBN	544	ASD	0.732701
	502	HBN	545	TD	0.211423
	503	HBN	546	TD	0.244313
	504	HBN	549	ASD	0.614076
Matched	0	ABIDE	0	ASD	0.575416	5
	1	ABIDE	1	ASD	0.602467	7
	2	ABIDE	2	ASD	0.583477	5
	3	ABIDE	3	ASD	0.564025	3
	4	ABIDE	4	ASD	0.578903	5
	5	ABIDE	5	ASD	0.629722	9
	6	ABIDE	6	ASD	0.634177	9
	7	ABIDE	7	ASD	0.63828	9
	8	ABIDE	8	ASD	0.575966	4
	9	ABIDE	9	ASD	0.591922	6
	10	ABIDE	10	ASD	0.566749	3
	11	ABIDE	11	ASD	0.566749	3
	12	ABIDE	12	ASD	0.59313	6
	13	ABIDE	13	ASD	0.589617	6
	14	ABIDE	14	ASD	0.576173	4
	15	ABIDE	15	ASD	0.596043	6
	16	ABIDE	16	ASD	0.627364	8
	17	ABIDE	17	ASD	0.560384	2
	18	ABIDE	18	ASD	0.561985	2
	19	ABIDE	19	ASD	0.576173	4
	20	ABIDE	20	TD	0.604835	7
	21	ABIDE	21	TD	0.585975	5
	22	ABIDE	22	TD	0.560098	2
	23	ABIDE	23	TD	0.568642	3
	24	ABIDE	24	TD	0.577449	5
	25	ABIDE	25	TD	0.583723	5
	26	ABIDE	26	TD	0.623883	8
	27	ABIDE	27	TD	0.602997	7
	28	ABIDE	28	TD	0.614611	7
	29	ABIDE	29	TD	0.632014	9
	30	ABIDE	30	TD	0.565365	3
	31	ABIDE	31	TD	0.576655	4
	32	ABIDE	32	TD	0.571769	4
	33	ABIDE	33	TD	0.588979	6
	34	ABIDE	34	TD	0.570587	4
	35	ABIDE	35	TD	0.559021	2
	36	ABIDE	36	TD	0.567312	3
	37	ABIDE	37	TD	0.562275	2
	38	ABIDE	38	TD	0.632235	9
	39	ABIDE	39	TD	0.551742	1
	40	ABIDE	40	TD	0.597678	7
	41	ABIDE	41	TD	0.587882	6
	42	ABIDE	42	TD	0.564683	3
	43	ABIDE	43	TD	0.566372	3
	44	ABIDE	44	TD	0.564609	3
	45	ABIDE	45	TD	0.556445	2
	46	ABIDE	46	TD	0.547376	0
	47	ABIDE	47	TD	0.551904	1
	48	ABIDE	48	TD	0.579863	5
	49	ABIDE	49	TD	0.584301	5
	50	ABIDE	50	TD	0.595609	6
	51	ABIDE	51	TD	0.593366	6
	52	ABIDE	52	TD	0.587624	6
	53	ABIDE	53	TD	0.564166	3
	54	ABIDE	54	TD	0.594776	6
	55	ABIDE	55	TD	0.543822	0
	56	ABIDE	56	TD	0.564461	2
	57	ABIDE	57	TD	0.574763	4
	58	ABIDE	58	TD	0.60244	7
	59	ABIDE	59	TD	0.56659	3
	60	ABIDE	60	TD	0.606054	7
	61	ABIDE	61	TD	0.556445	2
	62	ABIDE	62	TD	0.61334	7
	63	ABIDE	63	TD	0.591235	6
	64	ABIDE	64	TD	0.564203	2
	65	ABIDE	65	TD	0.549793	1
	66	ABIDE	66	TD	0.557563	2
	67	ABIDE	67	TD	0.586547	5
	68	ABIDE	68	TD	0.613238	7
	69	ABIDE	69	TD	0.625833	8
	70	ABIDE	70	TD	0.570054	4
	71	ABIDE	71	TD	0.62615	8
	72	ABIDE	72	TD	0.598423	7
	73	ABIDE	73	TD	0.587719	5
	74	ABIDE	74	TD	0.578217	5
	75	ABIDE	75	TD	0.579327	5
	76	ABIDE	76	TD	0.578014	4
	77	ABIDE	77	ASD	0.576654	5
	78	ABIDE	78	ASD	0.57151	4
	79	ABIDE	79	ASD	0.571546	4
	80	ABIDE	80	ASD	0.571546	4
	81	ABIDE	81	ASD	0.580795	5
	82	ABIDE	82	ASD	0.599949	7
	83	ABIDE	83	ASD	0.560537	2
	84	ABIDE	84	ASD	0.595045	6
	85	ABIDE	85	ASD	0.5759	4
	86	ABIDE	86	ASD	0.56984	4
	87	ABIDE	87	ASD	0.583132	5
	88	ABIDE	88	ASD	0.562865	2
	89	ABIDE	89	ASD	0.590156	6
	90	ABIDE	90	ASD	0.589068	5
	91	ABIDE	91	ASD	0.569589	4
	92	ABIDE	92	ASD	0.593667	6
	93	ABIDE	93	ASD	0.609453	7
	94	ABIDE	94	ASD	0.617488	8
	95	ABIDE	95	ASD	0.622447	8
	96	ABIDE	96	ASD	0.579729	5
	97	ABIDE	97	ASD	0.585493	5
	98	ABIDE	98	ASD	0.614379	7
	99	ABIDE	99	ASD	0.574867	4
	100	ABIDE	100	ASD	0.589006	5
	101	ABIDE	101	ASD	0.560802	2
	102	ABIDE	102	ASD	0.562567	2
	103	ABIDE	103	ASD	0.610529	7
	104	ABIDE	104	ASD	0.598741	7
	105	ABIDE	105	ASD	0.562342	2
	106	ABIDE	106	ASD	0.611102	7
	107	ABIDE	107	ASD	0.555787	1
	108	ABIDE	108	ASD	0.597112	7
	109	ABIDE	109	ASD	0.591939	6
	110	ABIDE	110	ASD	0.554071	1
	111	ABIDE	111	ASD	0.565383	3
	112	ABIDE	112	ASD	0.575797	5
	113	ABIDE	113	ASD	0.555476	1
	114	ABIDE	114	ASD	0.56031	2
	115	ABIDE	115	ASD	0.557986	2
	116	ABIDE	116	ASD	0.566079	4
	117	ABIDE	117	ASD	0.557525	1
	118	ABIDE	118	ASD	0.562417	2
	119	ABIDE	119	ASD	0.565199	3
	120	ABIDE	120	ASD	0.55115	1
	121	ABIDE	121	ASD	0.561141	2
	122	ABIDE	122	ASD	0.648057	9
	123	ABIDE	123	ASD	0.565162	3
	124	ABIDE	124	ASD	0.63261	9
	125	ABIDE	125	ASD	0.564572	3
	126	ABIDE	126	ASD	0.597053	6
	127	ABIDE	127	ASD	0.559589	2
	128	ABIDE	128	ASD	0.561766	2
	129	ABIDE	129	ASD	0.569829	4
	130	ABIDE	130	ASD	0.552074	1
	131	ABIDE	131	ASD	0.553643	1
	132	ABIDE	132	ASD	0.565779	3
	133	ABIDE	133	ASD	0.57936	5
	134	ABIDE	134	ASD	0.557866	2
	135	ABIDE	135	ASD	0.568154	3
	136	ABIDE	136	ASD	0.562463	3
	137	ABIDE	137	ASD	0.551203	0
	138	ABIDE	138	ASD	0.563262	3
	139	ABIDE	139	ASD	0.562895	3
	140	ABIDE	140	ASD	0.564971	3
	141	ABIDE	141	ASD	0.555644	1
	142	ABIDE	142	ASD	0.571618	4
	143	ABIDE	143	ASD	0.575365	4
	144	ABIDE	144	ASD	0.572136	4
	145	ABIDE	145	ASD	0.544468	0
	146	ABIDE	146	ASD	0.556414	1
	147	ABIDE	147	ASD	0.559037	2
	148	ABIDE	148	ASD	0.54424	0
	149	ABIDE	149	ASD	0.621436	8
	150	ABIDE	150	ASD	0.597475	7
	151	ABIDE	151	ASD	0.594107	6
	152	ABIDE	152	ASD	0.587747	5
	153	ABIDE	153	ASD	0.594994	6
	154	ABIDE	154	ASD	0.616809	8
	155	ABIDE	155	ASD	0.599842	7
	156	ABIDE	156	ASD	0.648191	9
	157	ABIDE	157	ASD	0.585582	5
	158	ABIDE	158	ASD	0.597439	7
	159	ABIDE	159	ASD	0.618806	8
	160	ABIDE	160	ASD	0.609804	7
	161	ABIDE	161	ASD	0.54424	0
	162	ABIDE	162	ASD	0.553738	1
	163	ABIDE	163	TD	0.544562	0
	164	ABIDE	164	TD	0.554529	1
	165	ABIDE	165	TD	0.581864	5
	166	ABIDE	166	TD	0.627209	8
	167	ABIDE	167	TD	0.547205	0
	168	ABIDE	168	TD	0.560907	2
	169	ABIDE	169	TD	0.566625	3
	170	ABIDE	170	TD	0.576029	4
	171	ABIDE	171	TD	0.577323	4
	172	ABIDE	172	TD	0.542269	0
	173	ABIDE	173	TD	0.544357	0
	174	ABIDE	174	TD	0.549417	0
	175	ABIDE	175	TD	0.550492	1
	176	ABIDE	176	TD	0.554339	1
	177	ABIDE	177	TD	0.554529	1
	178	ABIDE	178	TD	0.556157	1
	179	ABIDE	179	TD	0.560052	2
	180	ABIDE	180	TD	0.564544	3
	181	ABIDE	181	TD	0.564695	3
	182	ABIDE	182	TD	0.567388	3
	183	ABIDE	183	TD	0.568188	3
	184	ABIDE	184	TD	0.570324	4
	185	ABIDE	185	TD	0.570791	4
	186	ABIDE	186	TD	0.57117	4
	187	ABIDE	187	TD	0.571791	4
	188	ABIDE	188	TD	0.573764	4
	189	ABIDE	189	TD	0.574703	4
	190	ABIDE	190	TD	0.584121	5
	191	ABIDE	191	TD	0.595668	6
	192	ABIDE	192	TD	0.59666	6
	193	ABIDE	193	TD	0.605732	7
	194	ABIDE	194	TD	0.615545	8
	195	ABIDE	195	TD	0.618275	8
	196	ABIDE	196	TD	0.623848	8
	197	ABIDE	197	TD	0.555229	1
	198	ABIDE	198	TD	0.559527	2
	199	ABIDE	199	TD	0.568631	3
	200	ABIDE	200	TD	0.573869	4
	201	ABIDE	201	TD	0.583774	5
	202	ABIDE	202	TD	0.585901	5
	203	ABIDE	203	TD	0.58693	5
	204	ABIDE	204	TD	0.587001	6
	205	ABIDE	205	TD	0.587925	6
	206	ABIDE	206	TD	0.588849	6
	207	ABIDE	207	TD	0.596696	6
	208	ABIDE	208	TD	0.597793	7
	209	ABIDE	209	TD	0.598748	7
	210	ABIDE	210	TD	0.608611	7
	211	ABIDE	211	TD	0.621762	8
	212	ABIDE	212	TD	0.624028	8
	213	ABIDE	213	TD	0.590946	6
	214	ABIDE	214	ASD	0.596825	6
	215	ABIDE	215	ASD	0.542499	0
	216	ABIDE	216	ASD	0.547656	0
	217	ABIDE	217	ASD	0.547566	0
	218	ABIDE	218	ASD	0.539021	0
	219	ABIDE	219	ASD	0.550987	1
	220	ABIDE	220	ASD	0.544328	0
	221	ABIDE	221	ASD	0.554181	1
	222	ABIDE	222	ASD	0.559266	1
	223	ABIDE	223	ASD	0.553643	1
	224	ABIDE	224	ASD	0.547747	0
	225	ABIDE	225	ASD	0.563129	3
	226	ABIDE	226	ASD	0.544298	0
	227	ABIDE	227	ASD	0.608231	7
	228	ABIDE	228	ASD	0.547445	0
	229	ABIDE	229	ASD	0.547656	0
	230	ABIDE	230	ASD	0.601417	7
	231	ABIDE	231	ASD	0.596602	6
	232	ABIDE	232	ASD	0.546845	0
	233	ABIDE	233	ASD	0.548594	0
	234	ABIDE	234	ASD	0.595918	6
	235	ABIDE	235	TD	0.542827	0
	236	ABIDE	236	TD	0.546629	0
	237	ABIDE	237	TD	0.547247	0
	238	ABIDE	238	TD	0.549439	1
	239	ABIDE	239	TD	0.545576	0
	240	ABIDE	240	TD	0.555619	1
	241	ABIDE	241	TD	0.549886	0
	242	ABIDE	242	TD	0.551418	1
	243	ABIDE	243	TD	0.547205	0
	244	ABIDE	244	TD	0.599409	7
	245	ABIDE	245	TD	0.557154	2
	246	ABIDE	246	TD	0.556703	2
	247	ABIDE	247	TD	0.560841	2
	248	ABIDE	248	TD	0.562264	2
	249	ABIDE	249	TD	0.550369	1
	250	ABIDE	250	TD	0.551265	1
	251	ABIDE	251	TD	0.540609	0
	252	ABIDE	252	TD	0.54412	0
	253	ABIDE	253	ASD	0.632971	9
	254	ABIDE	254	ASD	0.626457	8
	255	ABIDE	255	ASD	0.61542	8
	256	ABIDE	256	ASD	0.617148	8
	257	ABIDE	257	ASD	0.628108	8
	258	ABIDE	258	ASD	0.630557	9
	259	ABIDE	259	ASD	0.644449	9
	260	ABIDE	260	ASD	0.644449	9
	261	ABIDE	261	ASD	0.642237	9
	262	ABIDE	262	ASD	0.628108	9
	263	ABIDE	263	ASD	0.623115	8
	264	ABIDE	264	ASD	0.622271	8
	265	ABIDE	265	ASD	0.628108	9
	266	ABIDE	266	ASD	0.617148	8
	267	ABIDE	267	ASD	0.623955	8
	268	ABIDE	268	ASD	0.642979	9
	269	ABIDE	269	ASD	0.645176	9
	270	ABIDE	270	ASD	0.614553	7
	271	ABIDE	271	TD	0.644449	9
	272	ABIDE	272	TD	0.621424	8
	273	ABIDE	273	TD	0.623115	8
	274	ABIDE	274	TD	0.63217	9
	275	ABIDE	275	TD	0.632971	9
	276	ABIDE	276	TD	0.628928	9
	277	ABIDE	277	TD	0.626457	8
	278	ABIDE	278	TD	0.631365	9
	279	ABIDE	279	TD	0.624793	8
	280	ABIDE	280	TD	0.61542	7
	281	ABIDE	281	TD	0.645898	9
	282	ABIDE	282	TD	0.646616	9
	283	ABIDE	283	TD	0.639221	9
	284	ABIDE	284	TD	0.642979	9
	285	ABIDE	285	TD	0.634559	9
	286	ABIDE	286	TD	0.645176	9
	287	ABIDE	287	TD	0.618009	8
	288	ABIDE	288	TD	0.642979	9
	289	ABIDE	289	TD	0.643716	9
	290	HBN	0	TD	0.590353	5
	291	HBN	1	ASD	0.42776	3
	292	HBN	2	ASD	0.59158	5
	293	HBN	3	ASD	0.687865	8
	294	HBN	4	TD	0.425656	3
	295	HBN	5	ASD	0.639441	6
	296	HBN	6	ASD	0.666862	7
	297	HBN	7	TD	0.610788	6
	298	HBN	8	ASD	0.443105	3
	299	HBN	9	TD	0.459604	4
	300	HBN	10	TD	0.478889	4
	301	HBN	11	ASD	0.703888	9
	302	HBN	12	ASD	0.726891	9
	303	HBN	13	ASD	0.681727	8
	304	HBN	14	TD	0.63601	6
	305	HBN	15	TD	0.682666	8
	306	HBN	16	ASD	0.310456	0
	307	HBN	17	ASD	0.663324	7
	308	HBN	18	TD	0.368894	1
	309	HBN	19	ASD	0.647436	7
	310	HBN	20	ASD	0.408014	3
	311	HBN	21	TD	0.394915	3
	312	HBN	22	ASD	0.390622	2
	313	HBN	23	ASD	0.375276	1
	314	HBN	24	ASD	0.439881	3
	315	HBN	25	ASD	0.681861	8
	316	HBN	26	ASD	0.375037	1
	317	HBN	27	TD	0.722034	9
	318	HBN	28	TD	0.529057	5
	319	HBN	29	TD	0.428106	3
	320	HBN	30	TD	0.705232	9
	321	HBN	31	ASD	0.34303	1
	322	HBN	32	ASD	0.699994	9
	323	HBN	33	ASD	0.693481	8
	324	HBN	34	TD	0.604304	5
	325	HBN	35	ASD	0.386832	2
	326	HBN	36	TD	0.673245	8
	327	HBN	37	ASD	0.556997	5
	328	HBN	38	TD	0.390066	2
	329	HBN	39	TD	0.651813	7
	330	HBN	40	TD	0.663641	7
	331	HBN	41	ASD	0.231033	0
	332	HBN	42	ASD	0.392797	2
	333	HBN	43	ASD	0.449263	4
	334	HBN	44	ASD	0.603567	5
	335	HBN	45	ASD	0.375844	2
	336	HBN	46	TD	0.356698	1
	337	HBN	47	TD	0.716552	9
	338	HBN	48	ASD	0.729647	9
	339	HBN	49	TD	0.325676	0
	340	HBN	50	ASD	0.687739	8
	341	HBN	51	ASD	0.490068	4
	342	HBN	52	TD	0.634911	6
	343	HBN	53	TD	0.657889	7
	344	HBN	54	TD	0.705116	9
	345	HBN	55	TD	0.601043	5
	346	HBN	56	ASD	0.196595	0
	347	HBN	57	TD	0.182862	0
	348	HBN	58	ASD	0.209671	0
	349	HBN	59	ASD	0.395107	3
	350	HBN	60	TD	0.378501	2
	351	HBN	61	ASD	0.479844	4
	352	HBN	62	ASD	0.584155	5
	353	HBN	63	TD	0.208983	0
	354	HBN	64	TD	0.385664	2
	355	HBN	65	TD	0.385005	2
	356	HBN	66	TD	0.692037	9
	357	HBN	67	ASD	0.444791	4
	358	HBN	68	TD	0.301417	0
	359	HBN	69	TD	0.457546	4
	360	HBN	70	TD	0.686568	8
	361	HBN	71	TD	0.377626	1
	362	HBN	72	ASD	0.384456	2
	363	HBN	73	ASD	0.648214	7
	364	HBN	74	TD	0.43886	4
	365	HBN	75	ASD	0.473104	4
	366	HBN	76	ASD	0.693048	9
	367	HBN	77	ASD	0.635889	6
	368	HBN	78	ASD	0.465659	4
	369	HBN	79	TD	0.649326	6
	370	HBN	80	TD	0.656002	7
	371	HBN	81	TD	0.604932	5
	372	HBN	82	ASD	0.600156	5
	373	HBN	83	ASD	0.609141	6
	374	HBN	84	TD	0.369222	1
	375	HBN	85	TD	0.623537	6
	376	HBN	86	ASD	0.623958	6
	377	HBN	87	TD	0.465861	4
	378	HBN	88	ASD	0.667998	7
	379	HBN	89	TD	0.339296	1
	380	HBN	90	TD	0.690219	8
	381	HBN	91	ASD	0.468928	4
	382	HBN	92	TD	0.203242	0
	383	HBN	93	TD	0.228657	0
	384	HBN	94	TD	0.437413	3
	385	HBN	95	TD	0.667912	7
	386	HBN	96	ASD	0.635753	6
	387	HBN	97	ASD	0.325218	0
	388	HBN	98	TD	0.72995	9
	389	HBN	99	ASD	0.648646	6
	390	HBN	100	ASD	0.359617	1
	391	HBN	101	TD	0.587483	5
	392	HBN	102	ASD	0.604538	5
	393	HBN	103	ASD	0.19995	0
	394	HBN	104	TD	0.492131	4
	395	HBN	105	ASD	0.347707	1
	396	HBN	106	TD	0.479283	4
	397	HBN	107	ASD	0.672804	8
	398	HBN	108	ASD	0.714624	9
	399	HBN	109	ASD	0.371191	1
	400	HBN	110	ASD	0.443004	3
	401	HBN	111	TD	0.682092	8
	402	HBN	112	TD	0.350645	1
	403	HBN	113	TD	0.424236	3
	404	HBN	114	TD	0.381284	2
	405	HBN	115	TD	0.662695	7
	406	HBN	116	ASD	0.705131	9
	407	HBN	117	TD	0.40779	3
	408	HBN	118	TD	0.394872	2
	409	HBN	119	TD	0.700665	9
	410	HBN	120	ASD	0.377595	2
	411	HBN	121	TD	0.69059	8
	412	HBN	122	ASD	0.649254	7
	413	HBN	123	TD	0.197142	0
	414	HBN	124	TD	0.639743	6
	415	HBN	125	ASD	0.18223	0

## Sheet: Figure 2
Figure 2A
			ABIDE						HBN
			AUC			F1 score			AUC			F1 score
			Cont	Div	Rand	Cont	Div	Rand	Cont	Div	Rand	Cont	Div	Rand
Stage	Number of strata	Draw index
Holdout strata	2	0	0.647221	0.660019	0.658591	0.574163	0.625	0.614108	0.6024	0.51	0.554787	0.525253	0.484211	0.474227
		1	0.588734	0.742457	0.637708	0.53211	0.660287	0.568807	0.566705	0.5892	0.563245	0.543689	0.527473	0.596491
		2	0.72228	0.659873	0.699539	0.628571	0.624	0.646552	0.506344	0.5916	0.474433	0.529412	0.537634	0.372093
		3	0.691513	0.719382	0.644397	0.580645	0.63964	0.632	0.397155	0.484	0.58093	0.457143	0.468085	0.660714
		4	0.662827	0.683103	0.6658	0.613445	0.644628	0.623932	0.363322	0.4764	0.450211	0.419048	0.352941	0.446602
		5	0.687048	0.660598	0.685939	0.658824	0.586667	0.655022	0.39331	0.596	0.560938	0.392157	0.565217	0.505495
		6	0.712247	0.678359	0.626858	0.658537	0.655738	0.622568	0.4724	0.5608	0.465975	0.458333	0.536082	0.504854
		7	0.667955	0.730232	0.644099	0.609865	0.676329	0.56872	0.472	0.5952	0.463668	0.456522	0.545455	0.509434
		8	0.605826	0.666155	0.684527	0.594378	0.617284	0.612069	0.5032	0.5812	0.440215	0.453608	0.466667	0.416667
		9	0.656293	0.686049	0.655098	0.541872	0.661157	0.58296	0.5116	0.583923	0.573241	0.505495	0.635514	0.5
		10	0.656951	0.635702	0.62604	0.566038	0.543689	0.618026	0.503652	0.5828	0.495579	0.514286	0.537634	0.529412
		11	0.618453	0.635553	0.658517	0.553571	0.567797	0.628099	0.4406	0.548105	0.534025	0.372093	0.481928	0.540541
		12	0.666448	0.660189	0.663867	0.572727	0.590308	0.571429	0.399462	0.64723	0.471357	0.25	0.547619	0.369565
		13	0.714442	0.634884	0.6739	0.614679	0.568889	0.661088	0.493656	0.517701	0.420223	0.225352	0.477273	0.461538
		14	0.714808	0.668128	0.670407	0.63964	0.639004	0.570093	0.50519	0.578	0.62476	0.395349	0.489362	0.614035
		15	0.692235	0.671002	0.70541	0.586047	0.666667	0.636364	0.537101	0.566014	0.52326	0.55102	0.409639	0.456522
		16	0.668566	0.691959	0.675312	0.582524	0.686567	0.60274	0.5376	0.5672	0.579008	0.56	0.541667	0.488889
		17	0.683542	0.621248	0.587916	0.580645	0.497462	0.584362	0.589412	0.485214	0.556709	0.563107	0.35443	0.466667
		18	0.674775	0.605009	0.594084	0.611111	0.607287	0.595041	0.489412	0.605581	0.544022	0.559322	0.481928	0.44186
		19	0.690628	0.688998	0.715963	0.653226	0.652542	0.633484	0.336863	0.571012	0.530181	0.373832	0.47619	0.480769
	3	0	0.693559	0.654652	0.691904	0.642857	0.568306	0.617801	0.634814	0.480372	0.497778	0.608696	0.4	0.494382
		1	0.680027	0.692907	0.666278	0.588889	0.546512	0.621762	0.62321	0.601756	0.607407	0.610526	0.567901	0.547619
		2	0.714538	0.676086	0.663658	0.569767	0.566845	0.553672	0.502222	0.587293	0.472593	0.511111	0.55	0.475
		3	0.69925	0.647093	0.728596	0.622449	0.509091	0.670103	0.417778	0.666306	0.576296	0.451613	0.582278	0.660194
		4	0.680604	0.6974	0.682586	0.636364	0.616915	0.621053	0.395145	0.482438	0.531852	0.463158	0.436782	0.43038
		5	0.722222	0.718067	0.728888	0.675439	0.694836	0.663265	0.415289	0.555435	0.508642	0.422222	0.481928	0.516854
		6	0.688293	0.7537	0.693263	0.653659	0.696078	0.632124	0.495868	0.59762	0.581235	0.481928	0.545455	0.525
		7	0.675032	0.676306	0.70763	0.666667	0.660287	0.614525	0.474174	0.625203	0.44	0.4	0.465753	0.494382
		8	0.677349	0.717185	0.640749	0.606061	0.686869	0.6	0.492252	0.639264	0.467654	0.5	0.512821	0.516854
		9	0.665096	0.740965	0.68608	0.606965	0.705357	0.627451	0.561467	0.556517	0.492346	0.55814	0.493506	0.47619
		10	0.669526	0.666699	0.728693	0.606061	0.642202	0.632653	0.470123	0.678745	0.490864	0.444444	0.564103	0.488372
		11	0.693939	0.737477	0.622598	0.630435	0.656566	0.624434	0.45284	0.644673	0.494321	0.375	0.56	0.55814
		12	0.696107	0.669836	0.695981	0.608696	0.64486	0.619289	0.457778	0.603029	0.476049	0.289855	0.450704	0.409091
		13	0.719672	0.6914	0.716269	0.597701	0.623116	0.637681	0.489383	0.602488	0.456296	0.356164	0.506667	0.418605
		14	0.705816	0.664249	0.671617	0.638298	0.644231	0.66	0.579545	0.58464	0.601481	0.525	0.525	0.556701
		15	0.702045	0.697424	0.70365	0.625	0.66055	0.628272	0.631313	0.614386	0.488889	0.615385	0.493151	0.505495
		16	0.708078	0.746201	0.614444	0.629442	0.694561	0.579439	0.570273	0.646295	0.534815	0.517647	0.477612	0.517647
		17	0.6995	0.6223	0.703067	0.611399	0.623116	0.628866	0.432828	0.613845	0.499753	0.466667	0.680412	0.483516
		18	0.701386	0.638369	0.733256	0.60733	0.542373	0.696833	0.425758	0.49973	0.531852	0.505051	0.410959	0.441558
		19	0.694882	0.646	0.70928	0.634615	0.583333	0.666667	0.508081	0.555976	0.606914	0.457831	0.481928	0.633663
	4	0	0.719514	0.757828	0.742106	0.645161	0.736842	0.700565	0.614266	0.556611	0.531163	0.54321	0.545455	0.506667
		1	0.710794	0.695997	0.688466	0.615385	0.674033	0.583851	0.579224	0.4916	0.5741	0.588235	0.411765	0.484848
		2	0.685295	0.690103	0.656229	0.580645	0.632258	0.635294	0.452216	0.623813	0.484765	0.5	0.56338	0.470588
		3	0.680785	0.706463	0.73114	0.607735	0.666667	0.678571	0.446676	0.631848	0.612188	0.447368	0.470588	0.607595
		4	0.692562	0.68483	0.683842	0.638743	0.636364	0.596273	0.476454	0.560993	0.542936	0.519481	0.545455	0.506667
		5	0.715134	0.721741	0.724666	0.687179	0.67033	0.643678	0.40097	0.574872	0.512465	0.4	0.470588	0.513514
		6	0.703263	0.691725	0.736029	0.670213	0.662791	0.688889	0.506925	0.53908	0.605956	0.486486	0.4	0.527778
		7	0.719354	0.702603	0.642225	0.620253	0.666667	0.605405	0.554709	0.580716	0.437673	0.487179	0.552632	0.447368
		8	0.700038	0.751222	0.727705	0.63354	0.688172	0.650888	0.507618	0.517896	0.41482	0.556962	0.486486	0.435897
		9	0.689938	0.742252	0.770908	0.613497	0.702128	0.694611	0.563712	0.452885	0.510388	0.567568	0.393939	0.424242
		10	0.709885	0.727045	0.72678	0.616352	0.677966	0.655172	0.497041	0.433163	0.557479	0.478873	0.393939	0.486486
		11	0.71746	0.71133	0.69996	0.621118	0.666667	0.648045	0.4714	0.443389	0.549861	0.393939	0.405797	0.483871
		12	0.718596	0.752147	0.705641	0.583851	0.654088	0.670455	0.615651	0.574142	0.48892	0.492754	0.430769	0.380952
		13	0.706224	0.699036	0.691505	0.606452	0.619048	0.569536	0.582121	0.564646	0.5	0.55	0.578947	0.541176
		14	0.695493	0.682521	0.720967	0.61039	0.598802	0.7	0.578255	0.50767	0.57133	0.588235	0.450704	0.493151
		15	0.688549	0.684559	0.759017	0.603774	0.610778	0.682081	0.452216	0.542732	0.522161	0.5	0.424242	0.533333
		16	0.691579	0.668605	0.697186	0.621118	0.628205	0.636364	0.460152	0.570489	0.478532	0.487805	0.454545	0.531646
		17	0.693473	0.640138	0.696657	0.625767	0.609756	0.610778	0.448371	0.596056	0.427978	0.472222	0.491803	0.481928
		18	0.703699	0.709209	0.724006	0.623529	0.681818	0.658824	0.486486	0.533236	0.549169	0.493506	0.4	0.454545
		19	0.683247	0.711736	0.730215	0.603352	0.674419	0.705263	0.550694	0.574872	0.609418	0.571429	0.521739	0.583333
	5	0	0.688272	0.756001	0.75742	0.615385	0.690141	0.69863	0.560874	0.593132	0.521484	0.545455	0.571429	0.52459
		1	0.68981	0.716723	0.697298	0.657143	0.647887	0.614173	0.558594	0.533819	0.535156	0.507937	0.516129	0.431373
		2	0.675737	0.676453	0.719559	0.618705	0.646154	0.682927	0.480469	0.521332	0.53125	0.507463	0.384615	0.542373
		3	0.690749	0.711613	0.744292	0.626667	0.627737	0.689655	0.554688	0.51821	0.589844	0.617647	0.597015	0.584615
		4	0.697317	0.742477	0.687215	0.65	0.697368	0.595745	0.464844	0.531738	0.577148	0.5	0.40678	0.59375
		5	0.704635	0.737552	0.708524	0.682635	0.722222	0.661871	0.46875	0.485952	0.530273	0.451613	0.352941	0.533333
		6	0.690489	0.70544	0.760464	0.620155	0.642857	0.694444	0.518555	0.546306	0.62207	0.539683	0.377358	0.59375
		7	0.694044	0.762924	0.759893	0.647482	0.71831	0.702703	0.59668	0.462019	0.453125	0.53125	0.392857	0.385965
		8	0.689244	0.695497	0.673326	0.608696	0.662069	0.57971	0.570312	0.486993	0.382812	0.615385	0.385965	0.372881
		9	0.679822	0.707176	0.758371	0.619718	0.656934	0.686131	0.551758	0.541103	0.530273	0.533333	0.5	0.491803
		10	0.6928	0.728395	0.672374	0.647887	0.679739	0.64	0.586914	0.515088	0.535156	0.580645	0.313725	0.47619
		11	0.682133	0.728781	0.701294	0.588235	0.681159	0.671053	0.544355	0.515088	0.557617	0.507937	0.385965	0.481481
		12	0.694756	0.756752	0.689878	0.625	0.711111	0.656716	0.55746	0.551509	0.556641	0.491803	0.407407	0.415094
		13	0.682844	0.738544	0.718227	0.609929	0.601626	0.577778	0.535282	0.496358	0.584961	0.558824	0.346154	0.591549
		14	0.709689	0.760417	0.703767	0.657895	0.696296	0.662162	0.486895	0.514048	0.555664	0.492754	0.4	0.47619
		15	0.697422	0.77857	0.707002	0.649682	0.671533	0.604651	0.568548	0.46514	0.484375	0.567164	0.40678	0.508475
		16	0.7008	0.731657	0.702055	0.628205	0.684932	0.614286	0.492944	0.51821	0.449219	0.485714	0.4	0.459016
		17	0.697956	0.724526	0.693874	0.61745	0.64	0.619718	0.479839	0.5359	0.413086	0.40625	0.491803	0.463768
		18	0.691556	0.773341	0.684741	0.641026	0.690647	0.601399	0.460685	0.458897	0.561523	0.5	0.357143	0.53125
		19	0.6944	0.776632	0.705479	0.632258	0.712121	0.6875	0.548387	0.594173	0.633789	0.557377	0.482759	0.557377
	6	0	0.686385	0.757729	0.743163	0.653846	0.689655	0.701754	0.592	0.48	0.544379	0.62069	0.333333	0.409091
		1	0.685435	0.754756	0.693817	0.631579	0.713043	0.592593	0.637574	0.488	0.559172	0.641509	0.44898	0.454545
		2	0.689061	0.793167	0.685196	0.635514	0.725664	0.619469	0.588757	0.4336	0.566568	0.633333	0.468085	0.509804
		3	0.660442	0.698369	0.734245	0.606557	0.627451	0.660714	0.677515	0.6	0.560651	0.615385	0.603774	0.588235
		4	0.730083	0.738704	0.700951	0.686567	0.739496	0.637931	0.523669	0.6384	0.597633	0.52	0.583333	0.530612
		5	0.688525	0.752847	0.748216	0.642857	0.678899	0.648649	0.507396	0.4976	0.554734	0.444444	0.48	0.588235
		6	0.683687	0.80648	0.79132	0.627119	0.720721	0.686275	0.597633	0.5184	0.569527	0.56	0.48	0.641509
		7	0.709755	0.745536	0.663199	0.661017	0.646465	0.65	0.600592	0.6016	0.525148	0.576923	0.52	0.418605
		8	0.686912	0.778086	0.745244	0.645161	0.709091	0.627451	0.608	0.4768	0.402367	0.666667	0.470588	0.4
		9	0.681	0.754459	0.676873	0.603448	0.666667	0.574074	0.566154	0.5584	0.504438	0.581818	0.458333	0.481481
		10	0.686643	0.785077	0.691439	0.62069	0.741379	0.661017	0.606154	0.4304	0.52071	0.62963	0.461538	0.528302
		11	0.690675	0.808264	0.738704	0.643478	0.738739	0.688	0.66	0.5456	0.571006	0.641509	0.434783	0.510638
		12	0.695781	0.794887	0.699762	0.683761	0.732143	0.655172	0.621538	0.5056	0.573964	0.62963	0.458333	0.428571
		13	0.712712	0.786396	0.704221	0.683761	0.735849	0.568627	0.635802	0.4608	0.545858	0.642857	0.380952	0.545455
		14	0.704381	0.791023	0.761593	0.619469	0.701754	0.690265	0.656923	0.472	0.528107	0.62069	0.416667	0.489796
		15	0.686375	0.784483	0.781213	0.619469	0.701754	0.728972	0.618462	0.4352	0.563609	0.555556	0.333333	0.487805
		16	0.66595	0.78081	0.73692	0.616667	0.715447	0.684211	0.561538	0.4368	0.406805	0.528302	0.307692	0.408163
		17	0.670519	0.744537	0.682818	0.617886	0.685185	0.607143	0.532407	0.4352	0.539941	0.444444	0.311111	0.545455
		18	0.657619	0.779429	0.681332	0.619048	0.701754	0.603774	0.493846	0.5616	0.60503	0.465116	0.418605	0.592593
		19	0.6552	0.793995	0.740488	0.612903	0.719298	0.693548	0.590769	0.4048	0.557692	0.465116	0.311111	0.510638
	7	0	0.670455	0.71126	0.757928	0.634146	0.681818	0.697674	0.68144	0.531856	0.504155	0.727273	0.457143	0.540541
		1	0.658574	0.821281	0.673362	0.560976	0.767442	0.609756	0.7425	0.495845	0.584488	0.717949	0.512821	0.540541
		2	0.647727	0.802686	0.75	0.567901	0.757895	0.681818	0.6875	0.498615	0.587258	0.634146	0.411765	0.571429
		3	0.693182	0.753968	0.664905	0.66	0.666667	0.560976	0.75	0.451524	0.495845	0.611111	0.352941	0.486486
		4	0.686283	0.756803	0.69186	0.588235	0.701299	0.567901	0.64	0.518006	0.567867	0.564103	0.486486	0.540541
		5	0.687641	0.809086	0.730973	0.597701	0.752941	0.625	0.5875	0.415512	0.617729	0.5	0.432432	0.6
		6	0.671797	0.776343	0.80074	0.622222	0.727273	0.746988	0.584488	0.537396	0.570637	0.484848	0.387097	0.594595
		7	0.67225	0.793905	0.764799	0.630435	0.697674	0.73913	0.688889	0.509695	0.526316	0.666667	0.486486	0.526316
		8	0.66048	0.767983	0.689746	0.629213	0.682927	0.648649	0.713889	0.440443	0.495845	0.714286	0.342857	0.486486
		9	0.67225	0.793943	0.711416	0.622222	0.735632	0.641975	0.775623	0.542936	0.454294	0.75	0.457143	0.5
		10	0.675871	0.743764	0.73203	0.630435	0.693333	0.688889	0.728532	0.476454	0.540166	0.736842	0.432432	0.432432
		11	0.691716	0.800103	0.693975	0.659794	0.697674	0.615385	0.626039	0.498615	0.518006	0.594595	0.55	0.344828
		12	0.703033	0.804752	0.748943	0.651685	0.75	0.712644	0.645429	0.459834	0.639889	0.631579	0.432432	0.606061
		13	0.691263	0.797531	0.698203	0.611765	0.742268	0.650602	0.725762	0.481994	0.473684	0.648649	0.388889	0.486486
		14	0.635582	0.778259	0.808668	0.586957	0.7	0.719101	0.744444	0.542936	0.481994	0.65	0.486486	0.5
		15	0.649615	0.786674	0.755814	0.574713	0.697674	0.689655	0.714681	0.451524	0.512465	0.594595	0.363636	0.413793
		16	0.655048	0.770687	0.810782	0.606742	0.690476	0.72093	0.745152	0.423823	0.34072	0.631579	0.266667	0.342857
		17	0.655953	0.799892	0.738901	0.593407	0.759494	0.711111	0.683333	0.451524	0.551247	0.65	0.322581	0.555556
		18	0.644636	0.769064	0.685518	0.618557	0.691358	0.595238	0.669444	0.645429	0.545706	0.564103	0.5	0.540541
		19	0.634224	0.805841	0.790698	0.612245	0.740741	0.689655	0.65	0.648199	0.520776	0.611111	0.545455	0.375
	8	0	0.600476	0.731272	0.739596	0.530612	0.645161	0.7	0.680473	0.591716	0.597633	0.615385	0.454545	0.56
		1	0.592222	0.728894	0.74673	0.464286	0.709677	0.641509	0.729592	0.56213	0.656805	0.56	0.454545	0.592593
		2	0.646849	0.655556	0.832342	0.65625	0.666667	0.786885	0.77551	0.408284	0.550296	0.615385	0.347826	0.5
		3	0.628099	0.744352	0.79786	0.576271	0.689655	0.736842	0.760204	0.60355	0.532544	0.666667	0.583333	0.48
		4	0.621671	0.724138	0.680143	0.576271	0.666667	0.618182	0.662722	0.461538	0.686391	0.615385	0.48	0.583333
		5	0.609734	0.822222	0.841855	0.566667	0.787879	0.745763	0.633136	0.591716	0.698225	0.538462	0.48	0.62069
		6	0.614325	0.73852	0.751486	0.561404	0.666667	0.703704	0.680473	0.597633	0.52071	0.714286	0.642857	0.538462
		7	0.639118	0.829964	0.709869	0.586207	0.741935	0.677966	0.662722	0.455621	0.43787	0.666667	0.4	0.363636
		8	0.601469	0.794293	0.675386	0.548387	0.736842	0.64	0.672619	0.615385	0.455621	0.64	0.583333	0.5
		9	0.58494	0.814507	0.756243	0.5625	0.786885	0.654545	0.721893	0.491124	0.360947	0.583333	0.461538	0.413793
		10	0.635445	0.700357	0.758621	0.580645	0.678571	0.721311	0.721893	0.497041	0.573964	0.583333	0.363636	0.416667
		11	0.617998	0.80975	0.743163	0.580645	0.736842	0.709677	0.769231	0.390533	0.473373	0.72	0.333333	0.333333
		12	0.608815	0.72449	0.675386	0.516129	0.64	0.701754	0.686391	0.514793	0.798817	0.583333	0.363636	0.636364
		13	0.608815	0.739596	0.764566	0.516129	0.678571	0.711864	0.739645	0.544379	0.508876	0.608696	0.434783	0.571429
		14	0.59596	0.771684	0.803805	0.507937	0.692308	0.71875	0.732143	0.56213	0.289941	0.692308	0.56	0.4
		15	0.582185	0.762222	0.769322	0.483871	0.698413	0.740741	0.775148	0.60355	0.497041	0.72	0.521739	0.454545
		16	0.560147	0.79786	0.692033	0.466667	0.721311	0.571429	0.744048	0.485207	0.319527	0.689655	0.363636	0.32
		17	0.56933	0.815051	0.777646	0.491803	0.763636	0.7	0.769231	0.544379	0.556213	0.709677	0.5	0.56
		18	0.58494	0.780024	0.865636	0.52459	0.740741	0.821429	0.715976	0.579882	0.60355	0.615385	0.434783	0.592593
		19	0.640037	0.817778	0.758621	0.576271	0.75	0.642857	0.714286	0.35503	0.402367	0.592593	0.285714	0.380952
Training strata	2	0	0.633333	0.672222	0.655556	0.601429	0.608333	0.529524	0.85	0.65	0.65	0.5	0.516667	0.546667
		1	0.738889	0.7	0.783333	0.625714	0.577143	0.674762	0.5	0.35	0.6	0.3	0.216667	0.483333
		2	0.733333	0.538889	0.555556	0.575238	0.491429	0.573333	0.35	0.75	0.6	0.3	0.45	0.566667
		3	0.733333	0.688889	0.383333	0.495476	0.637619	0.515714	0.1	0.8	0.7	0.3	0.533333	0.483333
		4	0.7	0.666667	0.677778	0.59881	0.604286	0.670714	0.3	0.5	0.65	0.296667	0.396667	0.416667
		5	0.666667	0.694444	0.816667	0.55119	0.577381	0.57	0.5	0.55	0.3	0.533333	0.266667	0.25
		6	0.727778	0.622222	0.6	0.52381	0.475476	0.572381	0.65	0.8	0.75	0.38	0.45	0.366667
		7	0.672222	0.561111	0.711111	0.675238	0.594048	0.592143	0.65	0.55	0.85	0.583333	0.483333	0.596667
		8	0.533333	0.616667	0.6	0.56381	0.467619	0.494762	0.5	0.65	0.7	0.283333	0.633333	0.5
		9	0.616667	0.5	0.65	0.482381	0.50119	0.574048	0.6	0.4	0.8	0.563333	0.383333	0.566667
		10	0.594444	0.622222	0.611111	0.535476	0.523571	0.538333	0.5	0.7	0.55	0.2	0.4	0.333333
		11	0.672222	0.694444	0.7	0.559524	0.638571	0.518333	0.65	0.35	0.65	0.5	0.296667	0.513333
		12	0.744444	0.788889	0.644444	0.693095	0.697857	0.613095	0.65	0.45	0.3	0.4	0.413333	0.213333
		13	0.7	0.738889	0.6	0.602381	0.674762	0.632857	0.5	0.55	0.6	0.316667	0.48	0.433333
		14	0.75	0.677778	0.672222	0.685	0.631905	0.654286	0.9	0.75	0.7	0.333333	0.416667	0.396667
		15	0.872222	0.633333	0.772222	0.70619	0.619524	0.730476	0.8	0.7	0.25	0.7	0.646667	0.216667
		16	0.827778	0.644444	0.5	0.655476	0.558095	0.531905	0.55	0.5	0.5	0.68	0.433333	0.216667
		17	0.766667	0.777778	0.8	0.706667	0.671667	0.638095	0.45	0.6	0.45	0.276667	0.516667	0.4
		18	0.794444	0.722222	0.733333	0.67619	0.540714	0.54619	0.15	0.5	0.4	0.346667	0.446667	0.4
		19	0.727778	0.655556	0.633333	0.663333	0.622619	0.627381	0.4	0.55	0.5	0.433333	0.4	0.25
	3	0	0.73	0.68625	0.7525	0.626349	0.597143	0.549127	0.25	0.85	0.675	0.296667	0.593333	0.506667
		1	0.7525	0.66	0.74875	0.590779	0.567063	0.762619	0.2	0.675	0.475	0.18	0.58	0.366667
		2	0.72	0.6625	0.74	0.606861	0.609286	0.683283	0.35	0.7	0.65	0.323333	0.673333	0.43
		3	0.72875	0.75625	0.67625	0.67526	0.609841	0.449315	0.375	0.675	0.6	0.346667	0.396667	0.523333
		4	0.7625	0.675	0.76375	0.685584	0.570455	0.537778	0.475	0.85	0.275	0.396667	0.746667	0.256667
		5	0.7225	0.675	0.78	0.660873	0.610931	0.595794	0.625	0.575	0.6	0.513333	0.526667	0.546667
		6	0.68625	0.64	0.665	0.632857	0.605902	0.572879	0.6	0.75	0.55	0.526667	0.483333	0.503333
		7	0.6275	0.565	0.6975	0.523203	0.537063	0.547799	0.55	0.575	0.75	0.53	0.466667	0.573333
		8	0.78	0.62125	0.615	0.632302	0.565036	0.527569	0.3	0.65	0.7	0.406667	0.673333	0.563333
		9	0.75625	0.48	0.68875	0.676385	0.48381	0.616688	0.475	0.7	0.875	0.516667	0.63	0.743333
		10	0.7525	0.5975	0.605	0.683254	0.558745	0.607381	0.575	0.6	0.525	0.5	0.573333	0.396667
		11	0.75625	0.6775	0.7075	0.657489	0.602835	0.603759	0.675	0.625	0.625	0.51	0.59	0.496667
		12	0.8175	0.6175	0.7425	0.748254	0.511371	0.652915	0.5	0.7	0.675	0.296667	0.713333	0.666667
		13	0.7425	0.67	0.64375	0.738766	0.619921	0.667698	0.775	0.575	0.6	0.646667	0.506667	0.616667
		14	0.7775	0.73	0.57875	0.748997	0.669365	0.601046	0.55	0.75	0.7	0.606667	0.696667	0.616667
		15	0.75625	0.5375	0.605	0.644235	0.492648	0.623442	0.275	0.625	0.5	0.27	0.513333	0.34
		16	0.68625	0.55	0.56375	0.623889	0.49772	0.573333	0.275	0.55	0.625	0.206667	0.506667	0.5
		17	0.72625	0.71	0.62375	0.611429	0.637698	0.663672	0.4	0.525	0.525	0.446667	0.446667	0.433333
		18	0.70625	0.59125	0.6375	0.652381	0.476825	0.562597	0.575	0.575	0.55	0.58	0.48	0.503333
		19	0.75625	0.67	0.59875	0.73868	0.610108	0.611472	0.525	0.6	0.475	0.53	0.496667	0.43
	4	0	0.754444	0.658333	0.683333	0.688352	0.630932	0.644647	0.5	0.716667	0.35	0.373333	0.618095	0.31381
		1	0.68	0.672778	0.701111	0.596033	0.585547	0.655478	0.408333	0.65	0.533333	0.456667	0.517143	0.46381
		2	0.785556	0.611667	0.708889	0.726654	0.580584	0.685175	0.55	0.688889	0.533333	0.493333	0.459048	0.322381
		3	0.755556	0.619444	0.683333	0.723506	0.582277	0.575923	0.466667	0.594444	0.55	0.471667	0.445	0.469524
		4	0.709444	0.733333	0.775556	0.667645	0.653535	0.515043	0.4	0.683333	0.383333	0.411667	0.517619	0.240476
		5	0.712222	0.712778	0.718889	0.689183	0.661694	0.587739	0.566667	0.638889	0.683333	0.57	0.676667	0.579048
		6	0.568333	0.691667	0.685	0.520756	0.60684	0.675003	0.45	0.755556	0.616667	0.497143	0.516667	0.421429
		7	0.735	0.646111	0.716111	0.633094	0.595332	0.592051	0.4	0.683333	0.666667	0.330476	0.512381	0.53881
		8	0.788889	0.635556	0.675	0.735641	0.555354	0.597053	0.45	0.633333	0.4	0.430476	0.523333	0.476667
		9	0.768333	0.598333	0.673889	0.659545	0.566601	0.661102	0.65	0.616667	0.65	0.433333	0.525714	0.47381
		10	0.761667	0.684444	0.669444	0.685408	0.626832	0.600025	0.625	0.75	0.4	0.465714	0.6	0.449524
		11	0.747778	0.607778	0.78	0.622906	0.602424	0.631818	0.591667	0.666667	0.5	0.461429	0.66	0.463333
		12	0.713889	0.554444	0.74	0.647555	0.491753	0.633846	0.6	0.738889	0.533333	0.47	0.67	0.47
		13	0.791667	0.621667	0.751111	0.670876	0.509284	0.692657	0.283333	0.588889	0.5	0.320476	0.469524	0.52
		14	0.759444	0.626111	0.665	0.657792	0.571175	0.647976	0.4	0.744444	0.716667	0.390952	0.66	0.715238
		15	0.776667	0.653333	0.545556	0.757832	0.620236	0.593823	0.483333	0.716667	0.616667	0.47	0.671429	0.503333
		16	0.795556	0.694444	0.792778	0.713019	0.594872	0.627226	0.45	0.6	0.583333	0.420476	0.610476	0.469048
		17	0.770556	0.727778	0.792778	0.715638	0.678119	0.544719	0.55	0.661111	0.733333	0.36381	0.545476	0.633333
		18	0.744444	0.64	0.726111	0.702857	0.593939	0.609858	0.616667	0.733333	0.483333	0.589524	0.614286	0.406667
		19	0.732222	0.618333	0.760556	0.627228	0.632967	0.662486	0.366667	0.683333	0.55	0.476667	0.562381	0.456667
	5	0	0.754337	0.704082	0.646939	0.699082	0.632548	0.641181	0.463889	0.677778	0.441667	0.471429	0.572857	0.435238
		1	0.741327	0.734949	0.749235	0.686238	0.640789	0.717545	0.480556	0.683333	0.525	0.49619	0.70381	0.476667
		2	0.794643	0.689541	0.656888	0.697191	0.662095	0.593185	0.461111	0.763889	0.594444	0.430476	0.554286	0.513571
		3	0.760714	0.67449	0.709184	0.714355	0.602244	0.603347	0.358333	0.652778	0.472222	0.441905	0.624048	0.417143
		4	0.756122	0.660204	0.755867	0.674304	0.626292	0.558524	0.355556	0.675	0.466667	0.422857	0.579524	0.424286
		5	0.741071	0.706122	0.734694	0.674715	0.638593	0.590458	0.455556	0.669444	0.538889	0.528095	0.608175	0.383175
		6	0.761224	0.725765	0.676276	0.631364	0.661677	0.657093	0.483333	0.516667	0.488889	0.399206	0.519365	0.47119
		7	0.771429	0.681122	0.609949	0.661929	0.626264	0.665566	0.5	0.747222	0.597222	0.415238	0.626667	0.501508
		8	0.771429	0.69949	0.734949	0.678648	0.638956	0.595466	0.561111	0.830556	0.644444	0.413333	0.664524	0.543333
		9	0.787755	0.666071	0.703061	0.674336	0.638118	0.637399	0.716667	0.677778	0.605556	0.521667	0.559524	0.526667
		10	0.75102	0.662755	0.777551	0.6813	0.581697	0.57428	0.538889	0.8	0.588889	0.542857	0.74627	0.539048
		11	0.802041	0.630102	0.748724	0.736886	0.589494	0.618132	0.425	0.655556	0.633333	0.39619	0.526667	0.489048
		12	0.773469	0.628571	0.726276	0.677531	0.593666	0.704358	0.436111	0.566667	0.516667	0.406111	0.531667	0.445476
		13	0.789796	0.694643	0.708929	0.72734	0.611679	0.706394	0.436111	0.7	0.494444	0.369365	0.587619	0.33119
		14	0.744898	0.627041	0.716071	0.706054	0.604015	0.680817	0.511111	0.647222	0.677778	0.494683	0.602619	0.575238
		15	0.769388	0.622194	0.759439	0.708546	0.570835	0.692832	0.322222	0.672222	0.525	0.437143	0.573333	0.446667
		16	0.740816	0.652551	0.704082	0.663572	0.567048	0.626419	0.4	0.661111	0.591667	0.364286	0.559762	0.58
		17	0.779592	0.676786	0.727551	0.688979	0.627814	0.614275	0.347222	0.683333	0.636111	0.379048	0.60619	0.475
		18	0.765306	0.701276	0.729592	0.667446	0.59111	0.665158	0.488889	0.719444	0.536111	0.474048	0.585952	0.442381
		19	0.769388	0.655357	0.71352	0.685857	0.572216	0.622982	0.494444	0.694444	0.458333	0.405714	0.612381	0.389048
	6	0	0.744599	0.668981	0.708488	0.66551	0.593458	0.648516	0.460417	0.491667	0.50625	0.369762	0.504048	0.448254
		1	0.779938	0.703395	0.749537	0.660318	0.621757	0.714666	0.427083	0.702083	0.539583	0.451905	0.590952	0.504921
		2	0.775	0.694907	0.747531	0.724422	0.572322	0.639015	0.4625	0.65	0.422917	0.368175	0.637381	0.429286
		3	0.776698	0.716975	0.742438	0.720322	0.643842	0.63188	0.24375	0.485417	0.56875	0.276371	0.477698	0.389286
		4	0.752932	0.722068	0.780556	0.655292	0.652609	0.658771	0.447917	0.475	0.485417	0.329683	0.40754	0.47619
		5	0.794097	0.695988	0.701235	0.72095	0.627105	0.647803	0.51875	0.564583	0.552083	0.429286	0.496429	0.480556
		6	0.772917	0.652006	0.669444	0.703604	0.610528	0.724316	0.504167	0.608333	0.522917	0.455714	0.52619	0.357143
		7	0.741146	0.679938	0.734414	0.673624	0.580208	0.673972	0.616667	0.466667	0.533333	0.563889	0.467857	0.472727
		8	0.742708	0.686265	0.746451	0.667597	0.620155	0.653701	0.46875	0.64375	0.508333	0.454286	0.595159	0.492143
		9	0.760243	0.747068	0.759105	0.683923	0.639682	0.730737	0.5	0.45625	0.589583	0.442063	0.48119	0.563333
		10	0.725694	0.699537	0.751543	0.661233	0.619034	0.675276	0.508333	0.66875	0.533333	0.517063	0.609235	0.502778
		11	0.731771	0.669599	0.703241	0.674852	0.60327	0.625763	0.379167	0.670833	0.64375	0.483254	0.610238	0.553571
		12	0.780035	0.671759	0.732562	0.727221	0.625592	0.704974	0.39375	0.520833	0.5625	0.412063	0.535317	0.505397
		13	0.757118	0.684568	0.728395	0.703772	0.596195	0.696408	0.408333	0.641667	0.577083	0.480556	0.633651	0.540714
		14	0.78316	0.678704	0.692438	0.703688	0.606476	0.682255	0.3875	0.597917	0.660417	0.427698	0.496667	0.556667
		15	0.786111	0.658488	0.70787	0.711457	0.580607	0.668803	0.320833	0.691667	0.48125	0.298254	0.617063	0.442619
		16	0.786632	0.697068	0.73287	0.686383	0.633231	0.68295	0.322917	0.677083	0.65	0.37399	0.615476	0.62381
		17	0.786806	0.668519	0.782253	0.70841	0.624274	0.6514	0.533333	0.689583	0.591667	0.424524	0.522937	0.513571
		18	0.792708	0.630401	0.800154	0.715723	0.581916	0.663378	0.38125	0.527083	0.435417	0.407143	0.464762	0.429365
		19	0.755208	0.63071	0.731636	0.687421	0.594419	0.632041	0.425	0.733333	0.5625	0.464069	0.582063	0.509048
	7	0	0.766	0.754364	0.706545	0.69629	0.659599	0.627602	0.4125	0.57375	0.64125	0.485346	0.492967	0.499365
		1	0.78	0.682182	0.727364	0.714727	0.606155	0.706587	0.42	0.59875	0.465	0.412799	0.540902	0.475188
		2	0.781	0.682455	0.707909	0.719469	0.654393	0.613525	0.345	0.67125	0.49125	0.376825	0.614048	0.516053
		3	0.733091	0.729	0.764455	0.676601	0.662732	0.648462	0.3825	0.62125	0.65125	0.306941	0.578203	0.523413
		4	0.770111	0.709909	0.755455	0.68502	0.604653	0.661343	0.3475	0.6	0.4725	0.404921	0.534784	0.433514
		5	0.789556	0.677273	0.745182	0.693626	0.605693	0.651906	0.54	0.59	0.45125	0.484365	0.545339	0.446854
		6	0.792444	0.717818	0.680364	0.698547	0.615067	0.703143	0.55375	0.59625	0.54375	0.522367	0.513254	0.478254
		7	0.780333	0.693364	0.715636	0.683194	0.60725	0.653153	0.465	0.525	0.49	0.468355	0.460101	0.458254
		8	0.761222	0.705818	0.744364	0.698885	0.676005	0.661481	0.465	0.60875	0.5275	0.463175	0.481825	0.454228
		9	0.779667	0.692273	0.697182	0.694466	0.643516	0.706155	0.41125	0.55375	0.57	0.446587	0.47987	0.589444
		10	0.782667	0.723636	0.740182	0.710494	0.658383	0.624256	0.3025	0.65375	0.64875	0.371284	0.566169	0.547121
		11	0.765222	0.697	0.755	0.704102	0.648168	0.631448	0.39625	0.59875	0.65375	0.391205	0.588571	0.580974
		12	0.759333	0.674636	0.741182	0.695386	0.624704	0.664154	0.38	0.6	0.41125	0.343571	0.540079	0.385794
		13	0.747	0.687	0.752182	0.699153	0.641002	0.672117	0.39375	0.645	0.50625	0.360794	0.644315	0.495022
		14	0.782111	0.684182	0.653545	0.733922	0.646936	0.672073	0.37125	0.61875	0.6775	0.377698	0.613203	0.551566
		15	0.790667	0.674818	0.729636	0.738846	0.593248	0.696534	0.38375	0.6475	0.48	0.373355	0.628203	0.515159
		16	0.794	0.722727	0.677273	0.7187	0.662881	0.642562	0.37125	0.70125	0.60375	0.341538	0.625079	0.505743
		17	0.772111	0.698091	0.741273	0.69917	0.629786	0.635785	0.42	0.61125	0.5425	0.407778	0.612778	0.457381
		18	0.786667	0.698727	0.760091	0.728078	0.636552	0.662787	0.39875	0.55875	0.5325	0.432431	0.550952	0.555115
		19	0.806889	0.695545	0.724	0.728403	0.629646	0.691425	0.40375	0.5	0.6025	0.333254	0.492561	0.516558
	8	0	0.786427	0.72904	0.738952	0.696728	0.678078	0.663938	0.428	0.532	0.528	0.447951	0.503283	0.508355
		1	0.781061	0.772159	0.743624	0.708285	0.697487	0.704483	0.467	0.6	0.552	0.41645	0.579646	0.469228
		2	0.775253	0.746212	0.703914	0.677818	0.672597	0.686097	0.447	0.596	0.596	0.453268	0.583333	0.521299
		3	0.782025	0.732449	0.711742	0.681834	0.676517	0.707408	0.471	0.564	0.572	0.530859	0.541156	0.508034
		4	0.768664	0.731755	0.773927	0.662773	0.65487	0.676525	0.428	0.58	0.496	0.456212	0.513622	0.517265
		5	0.794077	0.734848	0.721907	0.743925	0.688153	0.650467	0.448	0.564	0.492	0.437828	0.541084	0.501955
		6	0.780303	0.724811	0.723548	0.70228	0.683848	0.696039	0.488	0.596	0.536	0.415895	0.563283	0.515592
		7	0.779408	0.709407	0.742109	0.735653	0.668233	0.64336	0.508	0.628	0.608	0.450853	0.572929	0.585699
		8	0.776377	0.733144	0.75101	0.721387	0.638099	0.663979	0.506833	0.54	0.596	0.521061	0.53474	0.530289
		9	0.782094	0.714962	0.742866	0.721023	0.667972	0.689064	0.472	0.592	0.548	0.510173	0.565536	0.535786
		10	0.781061	0.765909	0.740404	0.703435	0.68224	0.667732	0.516	0.56	0.564	0.424553	0.494713	0.596234
		11	0.765909	0.736995	0.734407	0.704446	0.663707	0.695662	0.436	0.56	0.572	0.424719	0.57303	0.597677
		12	0.762672	0.736237	0.735354	0.690031	0.635137	0.664126	0.488	0.572	0.42	0.449856	0.516291	0.42241
		13	0.778168	0.736237	0.73024	0.711824	0.680477	0.641711	0.488	0.612	0.604	0.445606	0.5258	0.531436
		14	0.766736	0.736427	0.745707	0.694327	0.656167	0.707059	0.466	0.556	0.688	0.41617	0.58741	0.61351
		15	0.773967	0.767424	0.752525	0.689474	0.660065	0.678579	0.528	0.54	0.516	0.415051	0.472958	0.472951
		16	0.771006	0.735164	0.767929	0.719297	0.67447	0.679939	0.534	0.552	0.544	0.451422	0.528182	0.527424
		17	0.782645	0.707576	0.735417	0.705232	0.667584	0.663646	0.396	0.556	0.544	0.443773	0.580606	0.513571
		18	0.775344	0.737942	0.679609	0.702451	0.659597	0.666716	0.488	0.564	0.476	0.477576	0.522092	0.466111
		19	0.767424	0.697727	0.748548	0.684463	0.66943	0.677721	0.5055	0.66	0.588	0.481313	0.575954	0.570051
Figure 2B
		ABIDE																					HBN
		Cont							Div							Rand							Cont							Div							Rand
		2	3	4	5	6	7	8	2	3	4	5	6	7	8	2	3	4	5	6	7	8	2	3	4	5	6	7	8	2	3	4	5	6	7	8	2	3	4	5	6	7	8
Cont	2	0.348784	0.408625	0.449195	0.472871	0.499325	0.510606	0.523108	0.302117	0.313382	0.344816	0.378119	0.41366	0.443573	0.474237	0.320996	0.364583	0.406557	0.427828	0.451958	0.470045	0.485317	0.199378	0.242292	0.280592	0.314395	0.34163	0.365436	0.382409	0.167466	0.216902	0.249235	0.276185	0.300548	0.321902	0.34398	0.177548	0.224095	0.260423	0.287078	0.306731	0.33496	0.352551
	3	0.408625	0.503137	0.557158	0.588833	0.627737	0.632062	0.642919	0.338404	0.340662	0.372162	0.413193	0.459755	0.502204	0.552419	0.372176	0.426274	0.474779	0.499017	0.529748	0.552125	0.572807	0.242292	0.311847	0.369034	0.418261	0.456531	0.48595	0.500892	0.164969	0.219582	0.255689	0.292905	0.335811	0.375792	0.415372	0.219019	0.276225	0.322875	0.356945	0.381327	0.418444	0.444438
	4	0.449195	0.557158	0.627033	0.662642	0.708365	0.714179	0.726491	0.364792	0.371952	0.407449	0.452064	0.50475	0.556203	0.616802	0.407304	0.46913	0.523633	0.55416	0.588366	0.616847	0.643192	0.280592	0.369034	0.451394	0.518332	0.566191	0.593821	0.602419	0.166396	0.225377	0.259093	0.300178	0.350825	0.403549	0.464934	0.258686	0.324101	0.37788	0.42016	0.449778	0.491975	0.525547
	5	0.472871	0.588833	0.662642	0.726036	0.77479	0.774933	0.788019	0.392727	0.384119	0.428493	0.479724	0.535509	0.594502	0.663935	0.429005	0.501464	0.560238	0.593543	0.631792	0.664204	0.692448	0.314395	0.418261	0.518332	0.60698	0.666411	0.696694	0.70541	0.169178	0.231897	0.26988	0.315311	0.375008	0.438041	0.514033	0.292549	0.367802	0.430488	0.479352	0.515341	0.563268	0.6075
	6	0.499325	0.627737	0.708365	0.77479	0.835845	0.836242	0.850512	0.412124	0.401009	0.443965	0.500302	0.564309	0.629144	0.708177	0.451651	0.531168	0.593584	0.63053	0.672043	0.708835	0.740909	0.34163	0.456531	0.566191	0.666411	0.742243	0.784203	0.798308	0.177289	0.243596	0.290543	0.344499	0.418344	0.494781	0.583604	0.323775	0.404905	0.477137	0.530131	0.574573	0.630924	0.683494
	7	0.510606	0.632062	0.714179	0.774933	0.836242	0.85329	0.874063	0.432044	0.439976	0.489048	0.546716	0.613312	0.678638	0.752361	0.466671	0.550668	0.618231	0.660552	0.705234	0.746875	0.782247	0.365436	0.48595	0.593821	0.696694	0.784203	0.849421	0.877217	0.197791	0.270561	0.333572	0.4006	0.490741	0.581312	0.670402	0.347847	0.43583	0.514985	0.575762	0.625794	0.689218	0.748162
	8	0.523108	0.642919	0.726491	0.788019	0.850512	0.874063	0.917009	0.451059	0.456616	0.510359	0.579922	0.653505	0.720869	0.792556	0.481143	0.571083	0.640897	0.688965	0.739218	0.783755	0.821944	0.382409	0.500892	0.602419	0.70541	0.798308	0.877217	0.924844	0.232424	0.312746	0.393802	0.470931	0.568347	0.659872	0.741152	0.36477	0.459339	0.544032	0.609476	0.667429	0.732614	0.795975
Div	2	0.302117	0.338404	0.364792	0.392727	0.412124	0.432044	0.451059	0.319341	0.368654	0.408409	0.438722	0.463085	0.477844	0.48799	0.304708	0.345762	0.392464	0.416096	0.44167	0.45963	0.477801	0.167466	0.164969	0.166396	0.169178	0.177289	0.197791	0.232424	0.62013	0.645541	0.628541	0.600513	0.559359	0.518575	0.484125	0.219495	0.267992	0.302142	0.319884	0.361707	0.384295	0.386763
	3	0.313382	0.340662	0.371952	0.384119	0.401009	0.439976	0.456616	0.368654	0.513874	0.562891	0.581623	0.594361	0.597441	0.591941	0.345089	0.382225	0.443529	0.476747	0.50614	0.533221	0.564027	0.216902	0.219582	0.225377	0.231897	0.243596	0.270561	0.312746	0.645541	0.735343	0.732751	0.706721	0.6664	0.624083	0.586284	0.264359	0.325393	0.367778	0.391079	0.438943	0.46741	0.473244
	4	0.344816	0.372162	0.407449	0.428493	0.443965	0.489048	0.510359	0.408409	0.562891	0.638166	0.668039	0.678398	0.682001	0.671432	0.383224	0.427951	0.497185	0.536373	0.570991	0.601544	0.638434	0.249235	0.255689	0.259093	0.26988	0.290543	0.333572	0.393802	0.628541	0.732751	0.775007	0.768773	0.743454	0.708196	0.665708	0.284863	0.354841	0.409829	0.438373	0.492834	0.522888	0.537429
	5	0.378119	0.413193	0.452064	0.479724	0.500302	0.546716	0.579922	0.438722	0.581623	0.668039	0.721488	0.744806	0.74993	0.739137	0.416053	0.470901	0.543918	0.588613	0.629877	0.664744	0.705011	0.276185	0.292905	0.300178	0.315311	0.344499	0.4006	0.470931	0.600513	0.706721	0.768773	0.788517	0.781406	0.760497	0.725976	0.298713	0.372842	0.437625	0.474411	0.532288	0.567032	0.587265
	6	0.41366	0.459755	0.50475	0.535509	0.564309	0.613312	0.653505	0.463085	0.594361	0.678398	0.744806	0.787255	0.798612	0.79434	0.444616	0.507873	0.584126	0.632757	0.679962	0.721168	0.76315	0.300548	0.335811	0.350825	0.375008	0.418344	0.490741	0.568347	0.559359	0.6664	0.743454	0.781406	0.809086	0.812259	0.789209	0.3167	0.397821	0.473912	0.517085	0.578224	0.622666	0.650744
	7	0.443573	0.502204	0.556203	0.594502	0.629144	0.678638	0.720869	0.477844	0.597441	0.682001	0.74993	0.798612	0.821746	0.829683	0.465512	0.53721	0.616308	0.668212	0.718075	0.763584	0.806885	0.321902	0.375792	0.403549	0.438041	0.494781	0.581312	0.659872	0.518575	0.624083	0.708196	0.760497	0.812259	0.844505	0.83987	0.335921	0.423278	0.504329	0.556548	0.619725	0.673873	0.709212
	8	0.474237	0.552419	0.616802	0.663935	0.708177	0.752361	0.792556	0.48799	0.591941	0.671432	0.739137	0.79434	0.829683	0.856951	0.484768	0.563647	0.644036	0.698647	0.750462	0.799227	0.844682	0.34398	0.415372	0.464934	0.514033	0.583604	0.670402	0.741152	0.484125	0.586284	0.665708	0.725976	0.789209	0.83987	0.867969	0.357499	0.448087	0.533467	0.593165	0.659878	0.720141	0.763836
Rand	2	0.320996	0.372176	0.407304	0.429005	0.451651	0.466671	0.481143	0.304708	0.345089	0.383224	0.416053	0.444616	0.465512	0.484768	0.339756	0.353295	0.402406	0.425582	0.449801	0.465943	0.485104	0.177548	0.219019	0.258686	0.292549	0.323775	0.347847	0.36477	0.219495	0.264359	0.284863	0.298713	0.3167	0.335921	0.357499	0.224929	0.251915	0.280498	0.297201	0.325016	0.349947	0.365409
	3	0.364583	0.426274	0.46913	0.501464	0.531168	0.550668	0.571083	0.345762	0.382225	0.427951	0.470901	0.507873	0.53721	0.563647	0.353295	0.433128	0.467688	0.493912	0.523347	0.548485	0.565985	0.224095	0.276225	0.324101	0.367802	0.404905	0.43583	0.459339	0.267992	0.325393	0.354841	0.372842	0.397821	0.423278	0.448087	0.251915	0.326248	0.351779	0.370371	0.407611	0.439255	0.460454
	4	0.406557	0.474779	0.523633	0.560238	0.593584	0.618231	0.640897	0.392464	0.443529	0.497185	0.543918	0.584126	0.616308	0.644036	0.402406	0.467688	0.539675	0.563087	0.597477	0.623814	0.64602	0.260423	0.322875	0.37788	0.430488	0.477137	0.514985	0.544032	0.302142	0.367778	0.409829	0.437625	0.473912	0.504329	0.533467	0.280498	0.351779	0.421397	0.434598	0.47432	0.517064	0.542646
	5	0.427828	0.499017	0.55416	0.593543	0.63053	0.660552	0.688965	0.416096	0.476747	0.536373	0.588613	0.632757	0.668212	0.698647	0.425582	0.493912	0.563087	0.610177	0.640863	0.671117	0.699813	0.287078	0.356945	0.42016	0.479352	0.530131	0.575762	0.609476	0.319884	0.391079	0.438373	0.474411	0.517085	0.556548	0.593165	0.297201	0.370371	0.434598	0.493933	0.520103	0.564089	0.59932
	6	0.451958	0.529748	0.588366	0.631792	0.672043	0.705234	0.739218	0.44167	0.50614	0.570991	0.629877	0.679962	0.718075	0.750462	0.449801	0.523347	0.597477	0.640863	0.68907	0.718833	0.751533	0.306731	0.381327	0.449778	0.515341	0.574573	0.625794	0.667429	0.361707	0.438943	0.492834	0.532288	0.578224	0.619725	0.659878	0.325016	0.407611	0.47432	0.520103	0.588906	0.621168	0.661318
	7	0.470045	0.552125	0.616847	0.664204	0.708835	0.746875	0.783755	0.45963	0.533221	0.601544	0.664744	0.721168	0.763584	0.799227	0.465943	0.548485	0.623814	0.671117	0.718833	0.769789	0.799579	0.33496	0.418444	0.491975	0.563268	0.630924	0.689218	0.732614	0.384295	0.46741	0.522888	0.567032	0.622666	0.673873	0.720141	0.349947	0.439255	0.517064	0.564089	0.621168	0.688881	0.721814
	8	0.485317	0.572807	0.643192	0.692448	0.740909	0.782247	0.821944	0.477801	0.564027	0.638434	0.705011	0.76315	0.806885	0.844682	0.485104	0.565985	0.64602	0.699813	0.751533	0.799579	0.848909	0.352551	0.444438	0.525547	0.6075	0.683494	0.748162	0.795975	0.386763	0.473244	0.537429	0.587265	0.650744	0.709212	0.763836	0.365409	0.460454	0.542646	0.59932	0.661318	0.721814	0.779281

## Sheet: Figure 3
		ABIDE			HBN
		Diversity	AUC	F1 score	Diversity	AUC	F1 score
Training strata	0	0.0115232	0.768112	0.704832	0.0941842	0.427778	0.503095
	1	0.0146071	0.758418	0.670447	0.132253	0.402778	0.439524
	2	0.0177602	0.783163	0.722806	0.145951	0.327778	0.360476
	3	0.0222928	0.818112	0.724863	0.154111	0.480556	0.396667
	4	0.026961	0.673724	0.600513	0.162187	0.466667	0.426349
	5	0.0331144	0.706888	0.635211	0.178375	0.55	0.458095
	6	0.0158296	0.762245	0.627372	0.137987	0.463889	0.392698
	7	0.0189477	0.801786	0.685054	0.151359	0.333333	0.452857
	8	0.0233567	0.789796	0.715845	0.159327	0.458333	0.388333
	9	0.028051	0.747194	0.709755	0.167208	0.558333	0.528095
	10	0.034068	0.706888	0.655016	0.182068	0.577778	0.550238
	11	0.0206749	0.743112	0.664811	0.173279	0.463889	0.466667
	12	0.0250335	0.744643	0.709947	0.181439	0.5	0.503333
	13	0.0298725	0.670918	0.598904	0.189515	0.483333	0.468095
	14	0.0358551	0.721939	0.625405	0.202043	0.558333	0.516984
	15	0.0265492	0.766071	0.664792	0.188428	0.466667	0.479683
	16	0.0314857	0.704082	0.656767	0.196499	0.447222	0.428095
	17	0.0373707	0.691837	0.631552	0.208069	0.452778	0.523571
	18	0.0337052	0.7375	0.682873	0.20065	0.602778	0.550476
	19	0.0393921	0.702806	0.612241	0.211649	0.566667	0.447143
	20	0.0418629	0.620918	0.588155	0.215256	0.713889	0.54
	21	0.0159129	0.671429	0.624778	0.13843	0.575	0.48
	22	0.0190636	0.754082	0.651554	0.151802	0.552778	0.446032
	23	0.0234888	0.81301	0.788404	0.15977	0.577778	0.523333
	24	0.0282644	0.73648	0.60543	0.167651	0.65	0.63619
	25	0.0343104	0.624235	0.565866	0.182061	0.719444	0.655238
	26	0.0208132	0.67551	0.593309	0.174218	0.530556	0.460714
	27	0.0251855	0.722449	0.666298	0.182378	0.708333	0.62381
	28	0.0301101	0.641327	0.573657	0.190454	0.727778	0.634762
	29	0.0361194	0.700765	0.635447	0.202473	0.688889	0.589603
	30	0.0266887	0.778316	0.660997	0.189367	0.563889	0.499524
	31	0.0317126	0.730102	0.664487	0.197438	0.619444	0.577857
	32	0.0376226	0.687245	0.607064	0.208499	0.616667	0.529524
	33	0.0338876	0.705867	0.614452	0.201589	0.711111	0.600952
	34	0.0395974	0.680102	0.609362	0.212079	0.752778	0.642857
	35	0.0420828	0.517092	0.471206	0.215686	0.791667	0.6
	36	0.0207759	0.733418	0.666937	0.172016	0.544444	0.541429
	37	0.02506	0.71148	0.620595	0.179983	0.602778	0.480476
	38	0.0299735	0.648214	0.595214	0.187864	0.536111	0.520476
	39	0.0358816	0.639286	0.550452	0.199211	0.636111	0.620952
	40	0.0265733	0.766837	0.647628	0.187064	0.622222	0.560476
	41	0.0315843	0.806888	0.659579	0.19494	0.647222	0.606667
	42	0.0373949	0.664541	0.619789	0.205368	0.594444	0.607857
	43	0.0337294	0.783673	0.671645	0.199147	0.652778	0.535476
	44	0.0393458	0.692857	0.633205	0.209027	0.675	0.605238
	45	0.041887	0.635204	0.591038	0.212705	0.688889	0.729048
	46	0.0267914	0.669133	0.610059	0.191547	0.636111	0.548571
	47	0.0319147	0.678316	0.610845	0.199618	0.661111	0.577143
	48	0.0377252	0.707908	0.638233	0.208578	0.638889	0.538095
	49	0.0339871	0.635459	0.593166	0.203769	0.713889	0.642143
	50	0.0396029	0.647704	0.564947	0.212158	0.644444	0.505556
	51	0.0421823	0.590051	0.553564	0.215766	0.694444	0.605556
	52	0.0339504	0.704082	0.639809	0.204043	0.708333	0.606429
	53	0.0395137	0.628316	0.583084	0.211891	0.605556	0.571905
	54	0.0421456	0.621939	0.598456	0.215494	0.697222	0.622381
	55	0.0420586	0.628061	0.582017	0.215313	0.730556	0.617698
	56	0.0147537	0.756122	0.707158	0.134722	0.372222	0.458254
	57	0.0178718	0.807908	0.711716	0.148095	0.469444	0.407619
	58	0.0222468	0.794898	0.681427	0.156062	0.391667	0.26381
	59	0.0269751	0.758418	0.651293	0.163943	0.538889	0.464632
	60	0.0329581	0.743112	0.670336	0.178308	0.480556	0.457302
	61	0.0196336	0.788776	0.673443	0.170569	0.358333	0.386905
	62	0.0239559	0.737755	0.679379	0.178729	0.386111	0.387619
	63	0.0288312	0.739286	0.63476	0.186805	0.383333	0.442381
	64	0.0347775	0.743878	0.65152	0.198765	0.502778	0.473095
	65	0.0254715	0.752296	0.620712	0.185718	0.455556	0.443571
	66	0.0304443	0.7625	0.700613	0.193789	0.475	0.482143
	67	0.0362931	0.718622	0.634396	0.204791	0.427778	0.370952
	68	0.0326276	0.725	0.635943	0.19794	0.591667	0.497857
	69	0.0382805	0.66148	0.599296	0.208371	0.552778	0.478095
	70	0.0407852	0.668622	0.568168	0.211979	0.552778	0.461429
	71	0.0196255	0.770663	0.685145	0.168308	0.458333	0.42619
	72	0.0238614	0.768622	0.689672	0.176276	0.558333	0.481667
	73	0.0287257	0.770408	0.683922	0.184157	0.472222	0.508571
	74	0.0345727	0.668112	0.670607	0.195459	0.633333	0.478571
	75	0.025386	0.770663	0.709733	0.183356	0.441667	0.414524
	76	0.030346	0.779082	0.658726	0.191232	0.475	0.532857
	77	0.0360973	0.751276	0.701355	0.201615	0.486111	0.418333
	78	0.0324989	0.73852	0.666447	0.195439	0.5	0.419286
	79	0.0380601	0.6875	0.61836	0.205274	0.516667	0.462619
	80	0.040618	0.668367	0.597186	0.208952	0.605556	0.467143
	81	0.0256596	0.759439	0.706183	0.187898	0.422222	0.42254
	82	0.0307315	0.706122	0.610058	0.195969	0.483333	0.467619
	83	0.0364811	0.703061	0.624741	0.20487	0.411111	0.429286
	84	0.0328125	0.671173	0.65424	0.20012	0.447222	0.442143
	85	0.0383716	0.706122	0.629359	0.20845	0.55	0.449048
	86	0.0409702	0.615306	0.568386	0.212058	0.613889	0.623571
	87	0.0328303	0.682398	0.588834	0.200395	0.580556	0.482381
	88	0.0383369	0.670408	0.605982	0.208183	0.480556	0.471667
	89	0.040988	0.664796	0.609735	0.211786	0.516667	0.47619
	90	0.0409628	0.607398	0.563547	0.211605	0.533333	0.58
	91	0.0188768	0.770918	0.679876	0.163351	0.533333	0.512937
	92	0.0231481	0.73699	0.690106	0.171318	0.533333	0.439524
	93	0.0280744	0.739541	0.657085	0.179199	0.577778	0.595397
	94	0.0339697	0.673724	0.628167	0.190376	0.655556	0.595317
	95	0.0246614	0.798469	0.736783	0.178398	0.552778	0.503095
	96	0.0296852	0.825	0.668727	0.186274	0.594444	0.540476
	97	0.035483	0.725765	0.657967	0.196532	0.575	0.534762
	98	0.0318175	0.790306	0.70869	0.190481	0.519444	0.521667
	99	0.0374224	0.655612	0.626923	0.200192	0.569444	0.512857
	100	0.0399751	0.651531	0.636203	0.203869	0.7	0.563095
	101	0.0248906	0.703827	0.623993	0.183079	0.655556	0.461667
	102	0.0300283	0.693112	0.655373	0.19115	0.633333	0.518095
	103	0.0358244	0.708929	0.642604	0.1999	0.625	0.51119
	104	0.0320863	0.715306	0.664165	0.195301	0.719444	0.586429
	105	0.0376892	0.62602	0.601626	0.20348	0.522222	0.40619
	106	0.0402815	0.601276	0.540204	0.207087	0.761111	0.675714
	107	0.0320496	0.737755	0.658254	0.195576	0.616667	0.47619
	108	0.0376001	0.655867	0.623757	0.203213	0.569444	0.427143
	109	0.0402448	0.648469	0.587995	0.206816	0.666667	0.518095
	110	0.040145	0.596939	0.558874	0.206635	0.672222	0.57881
	111	0.0236798	0.732143	0.686556	0.175023	0.591667	0.509524
	112	0.02877	0.741837	0.655815	0.182899	0.636111	0.53
	113	0.0345014	0.695153	0.608205	0.191512	0.522222	0.511905
	114	0.0308328	0.735714	0.723441	0.187106	0.594444	0.504048
	115	0.0363754	0.670663	0.617041	0.195172	0.605556	0.53627
	116	0.0389904	0.642347	0.524069	0.198849	0.683333	0.622698
	117	0.0308483	0.766071	0.673875	0.187888	0.638889	0.521905
	118	0.0363384	0.671429	0.596218	0.195414	0.605556	0.430159
	119	0.0390059	0.683163	0.623903	0.199087	0.616667	0.495873
	120	0.0389644	0.655867	0.633153	0.199212	0.652778	0.600952
	121	0.0295247	0.673469	0.623964	0.172608	0.691667	0.528095
	122	0.0350528	0.654592	0.636148	0.179703	0.55	0.514286
	123	0.0377199	0.67398	0.575426	0.183306	0.641667	0.636984
	124	0.0375947	0.613776	0.573542	0.183125	0.7	0.597937
	125	0.0360076	0.605612	0.545435	0.176561	0.594444	0.512619
	126	0.0120483	0.765561	0.647335	0.0893998	0.430556	0.461667
	127	0.0151989	0.736735	0.658394	0.103097	0.377778	0.31619
	128	0.0196446	0.736735	0.63716	0.111257	0.452778	0.331667
	129	0.0243997	0.714541	0.605788	0.119333	0.530556	0.517381
	130	0.0304662	0.620918	0.575897	0.134965	0.527778	0.532619
	131	0.0169284	0.794643	0.710668	0.12428	0.333333	0.403571
	132	0.0213209	0.787245	0.711617	0.132641	0.422222	0.440952
	133	0.0262253	0.753571	0.683095	0.140922	0.555556	0.435476
	134	0.0322547	0.728316	0.624867	0.154078	0.558333	0.499762
	135	0.0228241	0.728061	0.69654	0.13951	0.377778	0.270476
	136	0.0278279	0.751531	0.64481	0.147785	0.288889	0.448571
	137	0.0337579	0.70051	0.620022	0.159943	0.422222	0.344762
	138	0.030023	0.791071	0.685504	0.151863	0.522222	0.435238
	139	0.0357532	0.7	0.630666	0.163425	0.513889	0.44873
	140	0.0382181	0.68801	0.652323	0.166946	0.569444	0.585
	141	0.016908	0.743622	0.657726	0.122551	0.425	0.48881
	142	0.0212127	0.726786	0.684825	0.130711	0.325	0.269841
	143	0.0261056	0.745408	0.661669	0.138787	0.469444	0.510952
	144	0.0320343	0.659184	0.581221	0.151247	0.641667	0.653333
	145	0.022726	0.765816	0.670705	0.1377	0.330556	0.273333
	146	0.0277164	0.741327	0.661346	0.145771	0.363889	0.331905
	147	0.0335476	0.671939	0.619254	0.157273	0.477778	0.525159
	148	0.0298821	0.76301	0.729854	0.149922	0.547222	0.485714
	149	0.0355194	0.705612	0.642127	0.160853	0.541667	0.45119
	150	0.0380397	0.687755	0.605355	0.16446	0.661111	0.535714
	151	0.0229235	0.735204	0.6406	0.1396	0.388889	0.367143
	152	0.0280267	0.72602	0.661501	0.147875	0.433333	0.389286
	153	0.0338574	0.74898	0.663625	0.157931	0.380556	0.38881
	154	0.0301193	0.752041	0.674004	0.151953	0.522222	0.447143
	155	0.0357556	0.71301	0.63294	0.161414	0.588889	0.52881
	156	0.0383144	0.705357	0.601991	0.164934	0.702778	0.537857
	157	0.0300826	0.767092	0.716059	0.151649	0.444444	0.412381
	158	0.0356664	0.718878	0.63799	0.16057	0.222222	0.186905
	159	0.0382777	0.7125	0.625152	0.164085	0.425	0.429286
	160	0.0382113	0.714031	0.633831	0.163558	0.519444	0.48381
	161	0.0160713	0.706122	0.598752	0.116781	0.541667	0.539048
	162	0.0204137	0.703827	0.600678	0.124941	0.45	0.450476
	163	0.0253682	0.671939	0.652587	0.133017	0.613889	0.57127
	164	0.0313476	0.662245	0.611508	0.145384	0.641667	0.57119
	165	0.0219145	0.771939	0.695614	0.13193	0.358333	0.354762
	166	0.0269683	0.773214	0.688945	0.140001	0.497222	0.420476
	167	0.0328484	0.619388	0.575948	0.15141	0.525	0.457857
	168	0.0291135	0.739031	0.701877	0.144152	0.588889	0.523175
	169	0.0347968	0.621429	0.601193	0.15499	0.591667	0.417143
	170	0.0373086	0.603316	0.593199	0.158597	0.725	0.59627
	171	0.022063	0.731122	0.614045	0.133934	0.466667	0.427619
	172	0.0272315	0.691837	0.635994	0.142209	0.555556	0.48381
	173	0.0331112	0.734439	0.691355	0.152148	0.497222	0.467143
	174	0.0293011	0.708163	0.656111	0.146287	0.755556	0.624524
	175	0.0349837	0.666327	0.603717	0.15563	0.630556	0.537857
	176	0.0375326	0.653571	0.595904	0.15915	0.777778	0.632857
	177	0.0292068	0.792857	0.721853	0.145983	0.522222	0.47381
	178	0.034837	0.646684	0.601738	0.154786	0.527778	0.386667
	179	0.0374383	0.64898	0.609464	0.158301	0.566667	0.597381
	180	0.0372954	0.651531	0.611342	0.157775	0.719444	0.569286
	181	0.0208116	0.68852	0.632697	0.126235	0.452778	0.489762
	182	0.0259305	0.708929	0.648649	0.134307	0.533333	0.516508
	183	0.0317455	0.62449	0.576786	0.144103	0.547222	0.461429
	184	0.0280073	0.684439	0.626758	0.138457	0.561111	0.520476
	185	0.0336296	0.626786	0.564151	0.147683	0.594444	0.540476
	186	0.0362025	0.605357	0.557251	0.151291	0.705556	0.515238
	187	0.0279683	0.754847	0.700591	0.138732	0.519444	0.460714
	188	0.0335381	0.661735	0.548857	0.147416	0.402778	0.42
	189	0.0361634	0.650765	0.58273	0.151019	0.525	0.510952
	190	0.036083	0.653571	0.601789	0.150838	0.666667	0.52
	191	0.0265135	0.705102	0.682665	0.119205	0.666667	0.504286
	192	0.0321245	0.741071	0.638013	0.127626	0.563889	0.377619
	193	0.034745	0.684439	0.553585	0.131142	0.547222	0.495
	194	0.0345796	0.658929	0.583296	0.130615	0.719444	0.633095
	195	0.032893	0.67551	0.577237	0.123057	0.591667	0.51381
	196	0.0138729	0.792602	0.709711	0.108874	0.438889	0.41381
	197	0.0181957	0.755357	0.69794	0.117034	0.35	0.358333
	198	0.0230705	0.758673	0.743114	0.125111	0.502778	0.444286
	199	0.0290173	0.709184	0.651651	0.137683	0.533333	0.447778
	200	0.019709	0.758929	0.662063	0.124023	0.452778	0.339048
	201	0.0246813	0.732398	0.641882	0.132094	0.344444	0.331667
	202	0.0305306	0.697449	0.638086	0.143708	0.455556	0.417143
	203	0.0268651	0.711224	0.653604	0.136245	0.505556	0.341667
	204	0.0325206	0.647449	0.568097	0.147288	0.472222	0.278095
	205	0.0350228	0.654847	0.600389	0.150896	0.636111	0.472857
	206	0.0198866	0.751786	0.695934	0.125812	0.288889	0.25
	207	0.0249718	0.817602	0.753216	0.134087	0.377778	0.409524
	208	0.0308205	0.792347	0.721888	0.144241	0.325	0.360346
	209	0.0270824	0.773214	0.716988	0.138164	0.433333	0.33
	210	0.0327369	0.701276	0.646782	0.147724	0.452778	0.399048
	211	0.0352775	0.722194	0.665537	0.151244	0.6	0.546667
	212	0.0270457	0.735459	0.724258	0.13786	0.377778	0.405714
	213	0.0326477	0.708418	0.648962	0.14688	0.330556	0.371905
	214	0.0352408	0.696939	0.642897	0.150395	0.355556	0.313095
	215	0.0351926	0.669643	0.624332	0.149868	0.530556	0.483095
	216	0.0187244	0.703316	0.642426	0.118329	0.472222	0.45619
	217	0.0237628	0.745153	0.679471	0.1264	0.366667	0.410159
	218	0.029546	0.722194	0.64521	0.136402	0.394444	0.502381
	219	0.0258773	0.752806	0.673168	0.130551	0.436111	0.420476
	220	0.0314707	0.669898	0.631751	0.139982	0.408333	0.329286
	221	0.034035	0.697959	0.631825	0.143589	0.583333	0.475714
	222	0.0258928	0.729592	0.657372	0.130826	0.330556	0.466429
	223	0.0314337	0.691837	0.618776	0.139715	0.291667	0.259048
	224	0.0340505	0.731122	0.623687	0.143317	0.427778	0.421746
	225	0.0340596	0.681633	0.641924	0.143137	0.475	0.452143
	226	0.0245176	0.743367	0.698577	0.111083	0.455556	0.387143
	227	0.0300974	0.733163	0.666156	0.11972	0.341667	0.337143
	228	0.0327128	0.73801	0.636345	0.123235	0.444444	0.508333
	229	0.0326392	0.665051	0.644922	0.122708	0.502778	0.377619
	230	0.0310522	0.685204	0.626238	0.115151	0.397222	0.404762
	231	0.016917	0.734949	0.6957	0.106801	0.511111	0.469286
	232	0.0219935	0.76352	0.691905	0.114872	0.466667	0.420952
	233	0.0278509	0.704082	0.665231	0.125138	0.477778	0.459524
	234	0.0241127	0.75051	0.711798	0.119023	0.563889	0.559524
	235	0.0297766	0.659439	0.61723	0.128718	0.477778	0.433333
	236	0.0323079	0.68699	0.640698	0.132325	0.652778	0.55381
	237	0.0240737	0.757653	0.670617	0.119298	0.452778	0.419524
	238	0.0296851	0.665306	0.624247	0.128451	0.391667	0.33
	239	0.0322688	0.690306	0.646941	0.132054	0.538889	0.442619
	240	0.03223	0.672449	0.653278	0.131873	0.627778	0.461429
	241	0.0225747	0.757653	0.730732	0.0992658	0.566667	0.425714
	242	0.0282281	0.697959	0.659264	0.108179	0.480556	0.475238
	243	0.0308062	0.774745	0.717689	0.111694	0.630556	0.548413
	244	0.0306832	0.669898	0.638664	0.111167	0.661111	0.625476
	245	0.0289967	0.676786	0.590984	0.103609	0.541667	0.434286
	246	0.0203432	0.693878	0.633547	0.0884554	0.563889	0.495
	247	0.0259651	0.701276	0.640873	0.0975552	0.472222	0.321667
	248	0.0285383	0.695408	0.581969	0.101158	0.494444	0.489048
	249	0.028507	0.665816	0.622309	0.100977	0.563889	0.500476
	250	0.0269176	0.695408	0.627346	0.0944129	0.441667	0.382857
	251	0.0236566	0.660714	0.642872	0.0513015	0.655556	0.567381
Holdout strata	0	0.0233337	0.719388	0.692308	0.215058	0.527778	0.461538
	1	0.033439	0.811224	0.769231	0.25914	0.305556	0.307692
	2	0.0457077	0.782222	0.764706	0.285466	0.583333	0.615385
	3	0.062492	0.663265	0.571429	0.311117	0.722222	0.666667
	4	0.0785666	0.444444	0.105263	0.337223	0.816327	0.625
	5	0.0155811	0.742222	0.645161	0.12064	0.55102	0.533333
	6	0.0317168	0.77551	0.769231	0.238782	0.333333	0.428571
	7	0.0439773	0.737778	0.705882	0.265107	0.694444	0.5
	8	0.0607617	0.596939	0.538462	0.290758	0.694444	0.769231
	9	0.0768362	0.666667	0.210526	0.316864	0.877551	0.8
	10	0.0175416	0.817778	0.689655	0.129172	0.571429	0.571429
	11	0.0235716	0.77551	0.692308	0.203232	0.527778	0.615385
	12	0.0420112	0.733333	0.666667	0.256588	0.638889	0.545455
	13	0.0587956	0.632653	0.592593	0.282227	0.611111	0.615385
	14	0.0748701	0.533333	0.285714	0.308332	0.714286	0.714286
	15	0.0200958	0.808889	0.758621	0.134267	0.489796	0.461538
	16	0.0259001	0.719388	0.608696	0.208327	0.5	0.4
	17	0.0318561	0.765306	0.64	0.235358	0.305556	0.307692
	18	0.0558672	0.647959	0.592593	0.277131	0.666667	0.615385
	19	0.0719417	0.542222	0.222222	0.303237	0.755102	0.666667
	20	0.0231908	0.831111	0.666667	0.139232	0.591837	0.363636
	21	0.0292126	0.760204	0.608696	0.213292	0.555556	0.571429
	22	0.0353918	0.806122	0.72	0.24031	0.305556	0.333333
	23	0.0428893	0.791111	0.705882	0.256445	0.666667	0.714286
	24	0.0692209	0.44	0.222222	0.298277	0.816327	0.769231
	25	0.0268476	0.724444	0.666667	0.147371	0.591837	0.461538
	26	0.0326519	0.836735	0.785714	0.215339	0.611111	0.615385
	27	0.0386079	0.785714	0.62069	0.240135	0.25	0.428571
	28	0.0458347	0.688889	0.705882	0.254943	0.555556	0.615385
	29	0.0557213	0.515306	0.5625	0.269377	0.777778	0.769231
	30	0.0124337	0.729592	0.709677	0.100285	0.666667	0.727273
	31	0.0301382	0.80102	0.72	0.22818	0.333333	0.533333
	32	0.0423988	0.733333	0.666667	0.254505	0.5	0.615385
	33	0.0591832	0.627551	0.62069	0.280157	0.611111	0.571429
	34	0.0752577	0.453333	0.333333	0.306263	0.857143	0.8
	35	0.0143729	0.755102	0.666667	0.10855	0.416667	0.4
	36	0.021972	0.704082	0.666667	0.192363	0.611111	0.571429
	37	0.0404597	0.755556	0.727273	0.246252	0.555556	0.714286
	38	0.057244	0.693878	0.642857	0.271891	0.638889	0.533333
	39	0.0733185	0.4	0.296296	0.297997	0.673469	0.533333
	40	0.0170353	0.729592	0.62069	0.113486	0.611111	0.545455
	41	0.0242907	0.642857	0.64	0.197299	0.527778	0.615385
	42	0.0302969	0.77551	0.608696	0.224863	0.333333	0.333333
	43	0.0543762	0.663265	0.642857	0.266955	0.611111	0.571429
	44	0.0704507	0.404444	0.347826	0.293061	0.734694	0.615385
	45	0.0199447	0.734694	0.714286	0.118296	0.527778	0.444444
	46	0.0275358	0.678571	0.64	0.202109	0.555556	0.533333
	47	0.0337628	0.826531	0.8	0.22966	0.25	0.333333
	48	0.0413257	0.782222	0.709677	0.246113	0.527778	0.714286
	49	0.0677467	0.36	0.333333	0.288256	0.836735	0.666667
	50	0.0236959	0.734694	0.714286	0.128163	0.555556	0.615385
	51	0.0309513	0.734694	0.689655	0.204433	0.666667	0.615385
	52	0.0369575	0.75	0.689655	0.229813	0.222222	0.428571
	53	0.0442524	0.746667	0.705882	0.24497	0.472222	0.615385
	54	0.0542323	0.540816	0.5625	0.259744	0.722222	0.714286
	55	0.0163827	0.795918	0.740741	0.133987	0.416667	0.5
	56	0.018023	0.804444	0.6875	0.143976	0.510204	0.533333
	57	0.0386564	0.733333	0.727273	0.224628	0.583333	0.615385
	58	0.0554408	0.642857	0.645161	0.250267	0.583333	0.615385
	59	0.0715153	0.564444	0.48	0.276373	0.714286	0.8
	60	0.0190541	0.75	0.666667	0.139082	0.666667	0.666667
	61	0.0205706	0.755556	0.666667	0.149072	0.44898	0.5
	62	0.0285553	0.785714	0.75	0.203398	0.333333	0.571429
	63	0.0525584	0.581633	0.62069	0.245172	0.666667	0.666667
	64	0.0686329	0.604444	0.363636	0.271278	0.77551	0.571429
	65	0.0220319	0.80102	0.714286	0.144047	0.611111	0.444444
	66	0.0236722	0.782222	0.689655	0.154036	0.489796	0.363636
	67	0.0320451	0.80102	0.75	0.20835	0.194444	0.428571
	68	0.0395345	0.768889	0.75	0.224485	0.638889	0.666667
	69	0.0658661	0.524444	0.4	0.266317	0.877551	0.666667
	70	0.0258059	0.795918	0.714286	0.153418	0.555556	0.714286
	71	0.0273225	0.68	0.625	0.161713	0.612245	0.615385
	72	0.0353071	0.760204	0.642857	0.209174	0.138889	0.307692
	73	0.0425258	0.715556	0.705882	0.223982	0.5	0.461538
	74	0.0524125	0.510204	0.606061	0.238416	0.638889	0.615385
	75	0.0209933	0.75	0.689655	0.147614	0.472222	0.4
	76	0.0225042	0.831111	0.714286	0.157604	0.387755	0.2
	77	0.0245384	0.729592	0.521739	0.1849	0.527778	0.222222
	78	0.0506192	0.632653	0.6	0.23664	0.666667	0.666667
	79	0.0666937	0.475556	0.363636	0.262746	0.632653	0.363636
	80	0.023998	0.80102	0.692308	0.152579	0.444444	0.4
	81	0.0256326	0.848889	0.714286	0.162568	0.44898	0.2
	82	0.027832	0.693878	0.545455	0.189865	0.611111	0.571429
	83	0.0375684	0.768889	0.666667	0.215966	0.638889	0.714286
	84	0.0639	0.448889	0.347826	0.257785	0.714286	0.75
	85	0.0277451	0.734694	0.689655	0.161683	0.444444	0.615385
	86	0.029256	0.746667	0.666667	0.169978	0.591837	0.571429
	87	0.0312903	0.806122	0.740741	0.192644	0.75	0.714286
	88	0.0405867	0.684444	0.75	0.215729	0.5	0.615385
	89	0.0504733	0.556122	0.580645	0.230151	0.694444	0.615385
	90	0.0265651	0.770408	0.666667	0.157674	0.611111	0.4
	91	0.028076	0.813333	0.814815	0.167664	0.44898	0.4
	92	0.0301022	0.668367	0.636364	0.19496	0.527778	0.714286
	93	0.0321799	0.780612	0.666667	0.204926	0.305556	0.333333
	94	0.0611219	0.466667	0.380952	0.25269	0.755102	0.615385
	95	0.0302268	0.719388	0.615385	0.166619	0.583333	0.615385
	96	0.0316175	0.751111	0.645161	0.174914	0.55102	0.461538
	97	0.033483	0.765306	0.72	0.19758	0.638889	0.615385
	98	0.035396	0.729592	0.692308	0.205857	0.194444	0.307692
	99	0.047697	0.52551	0.580645	0.225215	0.777778	0.666667
	100	0.0333169	0.714286	0.666667	0.171429	0.611111	0.363636
	101	0.0348278	0.724444	0.666667	0.179724	0.673469	0.363636
	102	0.036854	0.785714	0.769231	0.202389	0.666667	0.666667
	103	0.0389317	0.80102	0.64	0.210655	0.166667	0.166667
	104	0.0414527	0.755556	0.75	0.215591	0.527778	0.714286
	105	0.0125351	0.893333	0.866667	0.100263	0.333333	0.4
	106	0.0290798	0.765306	0.75	0.221086	0.333333	0.461538
	107	0.0413403	0.786667	0.709677	0.247411	0.527778	0.363636
	108	0.0581246	0.658163	0.645161	0.273063	0.777778	0.625
	109	0.0741992	0.453333	0.3	0.299169	0.795918	0.75
	110	0.0145012	0.813333	0.714286	0.108528	0.333333	0.4
	111	0.0209406	0.612245	0.592593	0.185269	0.638889	0.4
	112	0.0393742	0.777778	0.62069	0.239158	0.5	0.545455
	113	0.0561585	0.69898	0.62069	0.264797	0.638889	0.571429
	114	0.0722331	0.373333	0.384615	0.290903	0.714286	0.571429
	115	0.0172705	0.786667	0.714286	0.113464	0.333333	0.181818
	116	0.0233052	0.586735	0.592593	0.190205	0.555556	0.5
	117	0.0292552	0.744898	0.5	0.217769	0.361111	0.461538
	118	0.0532663	0.673469	0.62069	0.259861	0.666667	0.533333
	119	0.0693408	0.391111	0.222222	0.285967	0.755102	0.714286
	120	0.0201504	0.8	0.689655	0.118274	0.444444	0.222222
	121	0.0265816	0.607143	0.571429	0.195015	0.555556	0.461538
	122	0.0327547	0.857143	0.636364	0.222566	0.305556	0.363636
	123	0.0402523	0.786667	0.740741	0.239019	0.611111	0.5
	124	0.0665839	0.373333	0.272727	0.281162	0.877551	0.714286
	125	0.0240223	0.813333	0.758621	0.129289	0.472222	0.4
	126	0.030057	0.719388	0.615385	0.197554	0.694444	0.666667
	127	0.036007	0.734694	0.733333	0.222934	0.333333	0.461538
	128	0.0432337	0.755556	0.645161	0.238091	0.555556	0.2
	129	0.0531204	0.622449	0.705882	0.252865	0.75	0.769231
	130	0.0164715	0.897778	0.8125	0.132778	0.194444	0
	131	0.0170646	0.777778	0.645161	0.136683	0.571429	0.571429
	132	0.0375303	0.72	0.75	0.217305	0.638889	0.666667
	133	0.0543146	0.632653	0.6	0.242944	0.805556	0.666667
	134	0.0703891	0.635556	0.434783	0.26905	0.673469	0.666667
	135	0.0192519	0.875556	0.785714	0.137873	0.166667	0.333333
	136	0.0196609	0.751111	0.758621	0.141778	0.469388	0.461538
	137	0.0274749	0.709184	0.615385	0.196075	0.5	0.461538
	138	0.0514078	0.617347	0.592593	0.237849	0.694444	0.769231
	139	0.0674823	0.577778	0.3	0.263955	0.755102	0.714286
	140	0.0222003	0.871111	0.758621	0.142838	0.222222	0.222222
	141	0.0227933	0.76	0.733333	0.146743	0.44898	0.4
	142	0.0309986	0.760204	0.75	0.201028	0.416667	0.181818
	143	0.0384207	0.786667	0.6875	0.217162	0.694444	0.666667
	144	0.0646604	0.528889	0.210526	0.258995	0.816327	0.75
	145	0.0260975	0.893333	0.83871	0.153429	0.333333	0.222222
	146	0.0265065	0.684444	0.606061	0.154647	0.591837	0.5
	147	0.0343205	0.75	0.689655	0.20208	0.333333	0.333333
	148	0.041469	0.728889	0.727273	0.216888	0.583333	0.5
	149	0.0512599	0.561224	0.6	0.231322	0.861111	0.769231
	150	0.021218	0.822222	0.733333	0.146405	0.222222	0.181818
	151	0.0216213	0.835556	0.785714	0.15031	0.510204	0.4
	152	0.0235427	0.596939	0.416667	0.177577	0.583333	0.444444
	153	0.0494417	0.647959	0.6	0.229317	0.694444	0.714286
	154	0.0655162	0.448889	0.285714	0.255423	0.734694	0.5
	155	0.0241941	0.795556	0.642857	0.15137	0.277778	0.2
	156	0.0247814	0.848889	0.785714	0.155275	0.591837	0.4
	157	0.0268686	0.612245	0.416667	0.182542	0.638889	0.5
	158	0.0364269	0.791111	0.666667	0.208643	0.666667	0.6
	159	0.0626666	0.413333	0.4	0.250463	0.734694	0.666667
	160	0.0280636	0.853333	0.733333	0.161695	0.361111	0.2
	161	0.0284669	0.755556	0.6875	0.162913	0.653061	0.545455
	162	0.0303883	0.770408	0.714286	0.18555	0.666667	0.727273
	163	0.0395029	0.711111	0.705882	0.208635	0.472222	0.5
	164	0.0492938	0.596939	0.709677	0.223057	0.861111	0.714286
	165	0.0268672	0.755556	0.642857	0.156465	0.333333	0.333333
	166	0.0272705	0.804444	0.846154	0.16037	0.367347	0.444444
	167	0.0291837	0.612245	0.538462	0.187637	0.611111	0.666667
	168	0.0311498	0.765306	0.666667	0.197603	0.361111	0.2
	169	0.059867	0.431111	0.235294	0.245367	0.77551	0.769231
	170	0.0306471	0.782222	0.714286	0.166631	0.388889	0.2
	171	0.0308715	0.782222	0.709677	0.167849	0.510204	0.333333
	172	0.0326234	0.734694	0.692308	0.190486	0.611111	0.545455
	173	0.0344241	0.714286	0.56	0.198763	0.305556	0.181818
	174	0.0464956	0.581633	0.5625	0.218121	0.833333	0.769231
	175	0.0337128	0.8	0.758621	0.17144	0.333333	0.222222
	176	0.0341161	0.737778	0.666667	0.172658	0.571429	0.4
	177	0.0360293	0.739796	0.64	0.195295	0.638889	0.615385
	178	0.0379954	0.795918	0.64	0.203561	0.277778	0.181818
	179	0.040381	0.795556	0.758621	0.208497	0.638889	0.4
	180	0.0178484	0.866667	0.8	0.139489	0.25	0.25
	181	0.0168222	0.739796	0.709677	0.132416	0.555556	0.5
	182	0.0360194	0.742222	0.709677	0.208197	0.527778	0.545455
	183	0.0528037	0.663265	0.666667	0.233837	0.555556	0.666667
	184	0.0688782	0.417778	0.344828	0.259943	0.673469	0.666667
	185	0.0205718	0.844444	0.758621	0.144425	0.25	0.461538
	186	0.0194876	0.719388	0.6875	0.137352	0.722222	0.727273
	187	0.0259543	0.683673	0.608696	0.186808	0.444444	0.461538
	188	0.0499574	0.586735	0.580645	0.228901	0.638889	0.666667
	189	0.0660319	0.404444	0.173913	0.255007	0.693878	0.666667
	190	0.0234976	0.848889	0.689655	0.149234	0.305556	0.25
	191	0.0224714	0.704082	0.6	0.142162	0.861111	0.6
	192	0.029408	0.785714	0.545455	0.191606	0.361111	0.333333
	193	0.0368974	0.764444	0.692308	0.208059	0.527778	0.5
	194	0.063229	0.431111	0.26087	0.250201	0.816327	0.666667
	195	0.0273236	0.875556	0.83871	0.159311	0.5	0.444444
	196	0.0262394	0.693878	0.714286	0.151306	0.694444	0.769231
	197	0.0327062	0.709184	0.615385	0.192912	0.25	0.428571
	198	0.0399249	0.755556	0.787879	0.208069	0.416667	0.5
	199	0.0498115	0.561224	0.625	0.222843	0.638889	0.461538
	200	0.022511	0.813333	0.758621	0.15269	0.277778	0.2
	201	0.0214267	0.72449	0.642857	0.145618	0.472222	0.5
	202	0.0219435	0.607143	0.48	0.16751	0.611111	0.5
	203	0.0480183	0.653061	0.5625	0.220635	0.638889	0.615385
	204	0.0640928	0.337778	0.222222	0.246741	0.612245	0.615385
	205	0.0254637	0.844444	0.666667	0.1575	0.277778	0.2
	206	0.0244375	0.739796	0.592593	0.150427	0.555556	0.4
	207	0.0252011	0.586735	0.538462	0.17232	0.611111	0.615385
	208	0.0349314	0.768889	0.592593	0.199806	0.666667	0.545455
	209	0.061263	0.364444	0.357143	0.241936	0.714286	0.75
	210	0.0292628	0.786667	0.733333	0.167326	0.361111	0.444444
	211	0.0281785	0.739796	0.666667	0.159321	0.472222	0.571429
	212	0.0286953	0.704082	0.666667	0.175546	0.638889	0.769231
	213	0.0379857	0.724444	0.645161	0.200066	0.5	0.461538
	214	0.0478724	0.658163	0.625	0.214828	0.611111	0.615385
	215	0.0280828	0.791111	0.714286	0.162436	0.333333	0.181818
	216	0.0269985	0.75	0.666667	0.155363	0.666667	0.545455
	217	0.0275073	0.566327	0.5	0.177256	0.611111	0.666667
	218	0.029579	0.734694	0.545455	0.188288	0.305556	0.2
	219	0.058521	0.373333	0.272727	0.237	0.816327	0.75
	220	0.0317952	0.733333	0.666667	0.172112	0.444444	0.363636
	221	0.0306544	0.653061	0.733333	0.164108	0.666667	0.615385
	222	0.0309232	0.668367	0.592593	0.180333	0.638889	0.615385
	223	0.0328302	0.632653	0.583333	0.189695	0.305556	0.333333
	224	0.0451312	0.617347	0.666667	0.210041	0.694444	0.571429
	225	0.0348346	0.751111	0.642857	0.176776	0.5	0.222222
	226	0.0337504	0.663265	0.56	0.168772	0.666667	0.5
	227	0.0342591	0.637755	0.583333	0.184997	0.722222	0.714286
	228	0.0363308	0.719388	0.5	0.194347	0.25	0.181818
	229	0.0388518	0.786667	0.692308	0.199932	0.583333	0.545455
	230	0.0245652	0.88	0.733333	0.178365	0.111111	0.181818
	231	0.0235345	0.678571	0.6875	0.17225	0.555556	0.571429
	232	0.0221028	0.782222	0.689655	0.165115	0.469388	0.363636
	233	0.0460869	0.647959	0.625	0.197358	0.75	0.714286
	234	0.0621614	0.471111	0.384615	0.223464	0.693878	0.714286
	235	0.0275884	0.875556	0.758621	0.183329	0.138889	0
	236	0.0266174	0.790816	0.666667	0.177215	0.583333	0.5
	237	0.0252696	0.8	0.709677	0.17008	0.428571	0.2
	238	0.0330249	0.746667	0.62069	0.176684	0.694444	0.727273
	239	0.0592645	0.488889	0.363636	0.218503	0.693878	0.75
	240	0.0314108	0.866667	0.83871	0.192655	0.277778	0
	241	0.0303801	0.729592	0.689655	0.18555	0.5	0.615385
	242	0.0289484	0.697778	0.625	0.177255	0.612245	0.571429
	243	0.0361481	0.72	0.709677	0.177675	0.583333	0.5
	244	0.045939	0.596939	0.6	0.192096	0.75	0.666667
	245	0.0302144	0.848889	0.666667	0.188425	0.194444	0.181818
	246	0.0291837	0.744898	0.714286	0.18231	0.777778	0.6
	247	0.027752	0.777778	0.733333	0.175175	0.306122	0.4
	248	0.0278031	0.734694	0.545455	0.165644	0.555556	0.363636
	249	0.0565122	0.511111	0.315789	0.213408	0.755102	0.714286
	250	0.0339485	0.853333	0.827586	0.197591	0.305556	0.333333
	251	0.0328598	0.668367	0.62069	0.190486	0.722222	0.714286
	252	0.0313464	0.693333	0.647059	0.182191	0.489796	0.461538
	253	0.0311233	0.714286	0.615385	0.167803	0.416667	0.428571
	254	0.0431868	0.561224	0.5625	0.18716	0.777778	0.769231
	255	0.03706	0.831111	0.714286	0.202401	0.333333	0.25
	256	0.0360293	0.678571	0.538462	0.195295	0.75	0.5
	257	0.0345976	0.675556	0.625	0.187	0.489796	0.363636
	258	0.0346487	0.75	0.64	0.1726	0.25	0.181818
	259	0.0370262	0.791111	0.75	0.177536	0.583333	0.545455
	260	0.0321805	0.817778	0.714286	0.196957	0.25	0.181818
	261	0.0311498	0.80102	0.692308	0.190842	0.5	0.4
	262	0.0297124	0.826667	0.814815	0.183707	0.367347	0.25
	263	0.0278031	0.586735	0.434783	0.16421	0.666667	0.545455
	264	0.0545461	0.395556	0.333333	0.204876	0.673469	0.615385
	265	0.0358876	0.8	0.709677	0.205857	0.333333	0.333333
	266	0.0347989	0.668367	0.592593	0.198751	0.555556	0.615385
	267	0.0332799	0.791111	0.733333	0.190456	0.591837	0.615385
	268	0.0312618	0.688776	0.615385	0.16779	0.638889	0.363636
	269	0.0412476	0.576531	0.580645	0.178895	0.777778	0.714286
	270	0.0390261	0.804444	0.689655	0.210666	0.333333	0.2
	271	0.0379954	0.734694	0.615385	0.203561	0.555556	0.615385
	272	0.036558	0.782222	0.785714	0.195266	0.571429	0.444444
	273	0.0346487	0.714286	0.666667	0.1726	0.694444	0.666667
	274	0.0350601	0.764444	0.689655	0.169283	0.638889	0.545455
	275	0.0414594	0.733333	0.666667	0.215602	0.388889	0.333333
	276	0.0403707	0.69898	0.56	0.208497	0.694444	0.615385
	277	0.0388517	0.791111	0.740741	0.200202	0.469388	0.363636
	278	0.0368255	0.688776	0.666667	0.177536	0.666667	0.615385
	279	0.0347479	0.729592	0.47619	0.169283	0.305556	0.2
	280	0.0151283	0.668367	0.347826	0.109249	0.694444	0.444444
	281	0.0277915	0.75	0.615385	0.216593	0.333333	0.533333
	282	0.0400521	0.733333	0.727273	0.242918	0.555556	0.615385
	283	0.0568364	0.642857	0.642857	0.26857	0.666667	0.666667
	284	0.072911	0.555556	0.272727	0.294675	0.816327	0.666667
	285	0.0170675	0.647959	0.56	0.117514	0.277778	0.363636
	286	0.0196253	0.714286	0.733333	0.180776	0.25	0.533333
	287	0.0381129	0.72	0.727273	0.234665	0.527778	0.615385
	288	0.0548973	0.69898	0.666667	0.260304	0.694444	0.75
	289	0.0709718	0.497778	0.333333	0.28641	0.612245	0.615385
	290	0.0198589	0.709184	0.380952	0.12245	0.638889	0.444444
	291	0.0219757	0.683673	0.72	0.185712	0.305556	0.2
	292	0.0279819	0.770408	0.545455	0.213276	0.361111	0.333333
	293	0.0520612	0.709184	0.64	0.255368	0.583333	0.615385
	294	0.0681357	0.466667	0.380952	0.281474	0.714286	0.615385
	295	0.0226393	0.653061	0.434783	0.12726	0.583333	0.545455
	296	0.0251891	0.72449	0.740741	0.190522	0.444444	0.533333
	297	0.0314161	0.77551	0.608696	0.218073	0.277778	0.333333
	298	0.038979	0.764444	0.709677	0.234526	0.555556	0.8
	299	0.0654	0.4	0.347826	0.276669	0.795918	0.666667
	300	0.0265195	0.642857	0.592593	0.138728	0.583333	0.545455
	301	0.0286363	0.755102	0.785714	0.193197	0.5	0.461538
	302	0.0346425	0.770408	0.785714	0.218577	0.333333	0.428571
	303	0.0419374	0.733333	0.6875	0.233734	0.472222	0.571429
	304	0.0519173	0.586735	0.580645	0.248508	0.777778	0.769231
	305	0.0189493	0.709184	0.583333	0.141281	0.277778	0.4
	306	0.0156479	0.795556	0.75	0.132045	0.428571	0.428571
	307	0.0362771	0.693333	0.764706	0.212667	0.583333	0.615385
	308	0.0530615	0.693878	0.666667	0.238306	0.694444	0.666667
	309	0.069136	0.671111	0.461538	0.264412	0.714286	0.875
	310	0.0217532	0.765306	0.72	0.146376	0.75	0.6
	311	0.0182281	0.808889	0.774194	0.13714	0.408163	0.571429
	312	0.0262086	0.765306	0.72	0.191437	0.361111	0.571429
	313	0.0502117	0.647959	0.592593	0.233211	0.75	0.714286
	314	0.0662862	0.568889	0.285714	0.259317	0.693878	0.666667
	315	0.0245985	0.729592	0.64	0.151341	0.666667	0.444444
	316	0.0212971	0.782222	0.666667	0.142105	0.408163	0.5
	317	0.0296658	0.790816	0.666667	0.19639	0.222222	0.428571
	318	0.0371552	0.742222	0.709677	0.212524	0.666667	0.615385
	319	0.0634868	0.555556	0.285714	0.254357	0.836735	0.666667
	320	0.028505	0.69898	0.666667	0.162415	0.638889	0.4
	321	0.0249799	0.72	0.685714	0.150154	0.571429	0.615385
	322	0.0329604	0.75	0.714286	0.197587	0.166667	0.428571
	323	0.0401791	0.693333	0.705882	0.212395	0.5	0.615385
	324	0.0500658	0.591837	0.580645	0.226829	0.833333	0.714286
	325	0.0236923	0.755102	0.692308	0.154908	0.222222	0.333333
	326	0.0201616	0.857778	0.774194	0.145672	0.367347	0.25
	327	0.0221917	0.683673	0.615385	0.172939	0.111111	0
	328	0.0482725	0.704082	0.642857	0.224679	0.638889	0.615385
	329	0.064347	0.524444	0.363636	0.250785	0.55102	0.363636
	330	0.0265646	0.658163	0.571429	0.159873	0.277778	0.363636
	331	0.0232575	0.897778	0.827586	0.150637	0.530612	0.4
	332	0.0254527	0.760204	0.615385	0.177904	0.388889	0.533333
	333	0.0351891	0.715556	0.6875	0.204005	0.694444	0.714286
	334	0.0615207	0.448889	0.333333	0.245825	0.673469	0.714286
	335	0.0304442	0.673469	0.615385	0.170681	0.222222	0.363636
	336	0.0269135	0.791111	0.75	0.15842	0.591837	0.5
	337	0.0289436	0.795918	0.758621	0.181057	0.555556	0.461538
	338	0.0382399	0.662222	0.705882	0.204142	0.388889	0.571429
	339	0.0481266	0.602041	0.6875	0.218564	0.638889	0.666667
	340	0.0292641	0.755102	0.692308	0.164968	0.611111	0.4
	341	0.0257334	0.893333	0.827586	0.155732	0.469388	0.363636
	342	0.0277555	0.719388	0.75	0.182999	0.277778	0.181818
	343	0.0298332	0.780612	0.72	0.192966	0.333333	0.363636
	344	0.0587752	0.431111	0.3	0.240729	0.734694	0.615385
	345	0.0330548	0.744898	0.666667	0.175617	0.694444	0.222222
	346	0.0293066	0.822222	0.709677	0.163356	0.510204	0.333333
	347	0.031168	0.780612	0.740741	0.185993	0.472222	0.222222
	348	0.033081	0.770408	0.666667	0.19427	0.305556	0.428571
	349	0.045382	0.561224	0.516129	0.213628	0.805556	0.714286
	350	0.036016	0.704082	0.592593	0.180426	0.638889	0.4
	351	0.0324853	0.791111	0.666667	0.168165	0.632653	0.363636
	352	0.0345073	0.811224	0.769231	0.190802	0.527778	0.461538
	353	0.036585	0.826531	0.692308	0.199068	0.25	0.307692
	354	0.039106	0.702222	0.705882	0.204004	0.555556	0.615385
	355	0.0203764	0.653061	0.4	0.148475	0.25	0.307692
	356	0.015335	0.80102	0.64	0.127923	0.416667	0.461538
	357	0.0348041	0.72	0.705882	0.203704	0.527778	0.714286
	358	0.0515884	0.668367	0.642857	0.229344	0.5	0.571429
	359	0.067663	0.475556	0.428571	0.25545	0.591837	0.666667
	360	0.023123	0.704082	0.47619	0.153411	0.694444	0.6
	361	0.0179845	0.704082	0.709677	0.132859	0.444444	0.444444
	362	0.0247257	0.739796	0.608696	0.182315	0.416667	0.571429
	363	0.048797	0.617347	0.592593	0.224408	0.527778	0.5
	364	0.0648715	0.4	0.32	0.250514	0.673469	0.615385
	365	0.0259482	0.678571	0.521739	0.15822	0.75	0.833333
	366	0.0209068	0.80102	0.615385	0.137669	0.527778	0.444444
	367	0.0281153	0.780612	0.695652	0.187113	0.25	0.428571
	368	0.0356701	0.742222	0.666667	0.203566	0.555556	0.571429
	369	0.0620912	0.435556	0.25	0.245708	0.816327	0.714286
	370	0.0297836	0.658163	0.48	0.168751	0.722222	0.6
	371	0.024645	0.765306	0.583333	0.146949	0.638889	0.615385
	372	0.0313863	0.719388	0.692308	0.188555	0.333333	0.428571
	373	0.0386732	0.697778	0.727273	0.203712	0.388889	0.571429
	374	0.0486531	0.561224	0.625	0.218486	0.611111	0.5
	375	0.025036	0.755102	0.545455	0.161676	0.333333	0.307692
	376	0.0198974	0.780612	0.666667	0.141125	0.305556	0.181818
	377	0.0206324	0.683673	0.615385	0.163017	0.305556	0.181818
	378	0.0468841	0.704082	0.642857	0.216142	0.555556	0.5
	379	0.0629586	0.435556	0.32	0.242248	0.469388	0.333333
	380	0.0278873	0.668367	0.521739	0.166486	0.583333	0.533333
	381	0.022846	0.821429	0.692308	0.145934	0.333333	0.4
	382	0.0238274	0.668367	0.64	0.167827	0.5	0.533333
	383	0.033731	0.715556	0.645161	0.195313	0.583333	0.714286
	384	0.060152	0.4	0.384615	0.237443	0.612245	0.625
	385	0.0316966	0.678571	0.521739	0.176766	0.361111	0.461538
	386	0.026558	0.821429	0.758621	0.154964	0.416667	0.5
	387	0.027293	0.75	0.740741	0.17119	0.5	0.666667
	388	0.0367603	0.702222	0.666667	0.195709	0.361111	0.461538
	389	0.0467402	0.647959	0.580645	0.210471	0.527778	0.5
	390	0.0305325	0.75	0.454545	0.171422	0.722222	0.666667
	391	0.0253939	0.760204	0.64	0.15087	0.416667	0.363636
	392	0.026121	0.663265	0.636364	0.172763	0.416667	0.428571
	393	0.0283013	0.75	0.5	0.183795	0.333333	0.333333
	394	0.0574621	0.431111	0.384615	0.232507	0.77551	0.615385
	395	0.0342557	0.734694	0.583333	0.181552	0.888889	0.6
	396	0.0290225	0.709184	0.758621	0.159751	0.527778	0.461538
	397	0.0295098	0.704082	0.64	0.175976	0.527778	0.5
	398	0.0315263	0.75	0.72	0.185339	0.25	0.571429
	399	0.0440506	0.576531	0.533333	0.205685	0.666667	0.714286
	400	0.0371931	0.673469	0.583333	0.186216	0.75	0.727273
	401	0.0320545	0.765306	0.583333	0.164415	0.444444	0.363636
	402	0.0327816	0.755102	0.72	0.18064	0.555556	0.571429
	403	0.0349619	0.790816	0.72	0.189991	0.25	0.333333
	404	0.0376146	0.706667	0.551724	0.195575	0.472222	0.666667
	405	0.0270012	0.75	0.608696	0.186867	0.416667	0.428571
	406	0.0219554	0.755102	0.689655	0.167612	0.333333	0.363636
	407	0.0206365	0.826667	0.709677	0.160477	0.346939	0
	408	0.0449636	0.683673	0.645161	0.19272	0.583333	0.5
	409	0.0610381	0.542222	0.48	0.218826	0.428571	0.625
	410	0.0299194	0.72449	0.814815	0.191832	0.472222	0.461538
	411	0.0249735	0.872449	0.769231	0.172577	0.444444	0.333333
	412	0.0237389	0.835556	0.727273	0.165442	0.428571	0.428571
	413	0.0318343	0.706667	0.666667	0.172046	0.638889	0.714286
	414	0.0581659	0.511111	0.461538	0.213865	0.632653	0.666667
	415	0.033753	0.729592	0.583333	0.201641	0.388889	0.5
	416	0.0287072	0.831633	0.785714	0.181057	0.472222	0.666667
	417	0.0273883	0.773333	0.727273	0.172762	0.530612	0.571429
	418	0.0349311	0.68	0.666667	0.173182	0.388889	0.571429
	419	0.0448177	0.617347	0.625	0.187603	0.527778	0.615385
	420	0.032573	0.806122	0.666667	0.196928	0.666667	0.545455
	421	0.0275272	0.811224	0.714286	0.177672	0.472222	0.5
	422	0.0262083	0.831111	0.774194	0.170537	0.428571	0.363636
	423	0.0265324	0.780612	0.695652	0.161006	0.361111	0.461538
	424	0.0554663	0.506667	0.285714	0.20877	0.673469	0.615385
	425	0.0363189	0.795918	0.583333	0.206577	0.888889	0.5
	426	0.031176	0.739796	0.666667	0.185993	0.555556	0.714286
	427	0.029775	0.737778	0.625	0.177698	0.489796	0.461538
	428	0.0298248	0.770408	0.72	0.16331	0.25	0.428571
	429	0.0421179	0.561224	0.580645	0.182667	0.722222	0.615385
	430	0.0393248	0.734694	0.740741	0.211387	0.777778	0.6
	431	0.034279	0.816327	0.692308	0.190802	0.583333	0.4
	432	0.0329601	0.764444	0.689655	0.182507	0.489796	0.363636
	433	0.0332842	0.806122	0.692308	0.168107	0.166667	0.307692
	434	0.0357971	0.742222	0.742857	0.173043	0.472222	0.75
	435	0.0345122	0.77551	0.75	0.205459	0.388889	0.5
	436	0.0294664	0.836735	0.72	0.186204	0.361111	0.2
	437	0.0281418	0.897778	0.774194	0.179069	0.428571	0.222222
	438	0.0263938	0.678571	0.64	0.159572	0.305556	0.333333
	439	0.0535272	0.453333	0.461538	0.200238	0.510204	0.428571
	440	0.0382319	0.729592	0.521739	0.214843	0.583333	0.666667
	441	0.0330889	0.770408	0.666667	0.194258	0.388889	0.5
	442	0.0316824	0.822222	0.709677	0.185963	0.55102	0.333333
	443	0.0298248	0.755102	0.740741	0.163297	0.361111	0.181818
	444	0.0402049	0.602041	0.533333	0.174402	0.722222	0.571429
	445	0.041264	0.729592	0.56	0.219652	0.555556	0.5
	446	0.0362182	0.811224	0.692308	0.199068	0.5	0.363636
	447	0.0348937	0.813333	0.75	0.190773	0.571429	0.333333
	448	0.0331457	0.77551	0.740741	0.168107	0.583333	0.666667
	449	0.033858	0.697778	0.709677	0.16479	0.555556	0.666667
	450	0.0437284	0.826531	0.666667	0.224588	0.75	0.6
	451	0.0385854	0.75	0.666667	0.204004	0.527778	0.5
	452	0.0371789	0.848889	0.758621	0.195709	0.489796	0.363636
	453	0.0353134	0.714286	0.695652	0.173043	0.5	0.5
	454	0.0334004	0.795918	0.583333	0.16479	0.222222	0.181818
	455	0.021579	0.581633	0.454545	0.155557	0.583333	0.6
	456	0.0175175	0.871111	0.8125	0.142078	0.388889	0
	457	0.0336401	0.711111	0.709677	0.19661	0.472222	0.571429
	458	0.0504244	0.72449	0.689655	0.22225	0.638889	0.666667
	459	0.0664989	0.484444	0.461538	0.248356	0.673469	0.571429
	460	0.0243469	0.678571	0.380952	0.160493	0.805556	0.5
	461	0.0202455	0.804444	0.733333	0.147014	0.361111	0.2
	462	0.0236076	0.693878	0.545455	0.175221	0.472222	0.5
	463	0.0476107	0.678571	0.592593	0.217314	0.75	0.666667
	464	0.0636852	0.4	0.315789	0.24342	0.612245	0.75
	465	0.0272282	0.576531	0.48	0.165303	0.888889	0.666667
	466	0.0231667	0.826667	0.62069	0.151824	0.416667	0.222222
	467	0.0270287	0.77551	0.521739	0.180018	0.361111	0.461538
	468	0.0345181	0.755556	0.733333	0.196472	0.611111	0.615385
	469	0.0608497	0.413333	0.26087	0.238614	0.877551	0.666667
	470	0.0310987	0.637755	0.48	0.175619	0.888889	0.666667
	471	0.0269973	0.875556	0.8	0.161822	0.444444	0.222222
	472	0.0303595	0.75	0.714286	0.181676	0.333333	0.533333
	473	0.0375782	0.72	0.709677	0.196833	0.555556	0.5
	474	0.0474648	0.607143	0.666667	0.211607	0.777778	0.769231
	475	0.026286	0.678571	0.64	0.168759	0.472222	0.363636
	476	0.0221846	0.764444	0.642857	0.15528	0.5	0.363636
	477	0.0195968	0.602041	0.538462	0.155923	0.416667	0.4
	478	0.0456716	0.734694	0.62069	0.209048	0.611111	0.571429
	479	0.0617461	0.435556	0.4	0.235154	0.632653	0.5
	480	0.0291943	0.561224	0.518519	0.173568	0.666667	0.6
	481	0.0251328	0.751111	0.666667	0.160089	0.527778	0.222222
	482	0.0228218	0.632653	0.538462	0.160733	0.583333	0.571429
	483	0.032552	0.737778	0.689655	0.188219	0.555556	0.571429
	484	0.0588836	0.391111	0.296296	0.230349	0.693878	0.666667
	485	0.0330379	0.602041	0.56	0.183633	0.611111	0.4
	486	0.0289364	0.791111	0.689655	0.169837	0.583333	0.444444
	487	0.0263486	0.709184	0.709677	0.16431	0.638889	0.6
	488	0.035639	0.72	0.6875	0.18883	0.444444	0.333333
	489	0.0455257	0.673469	0.666667	0.203592	0.638889	0.666667
	490	0.0318578	0.658163	0.64	0.178504	0.805556	0.6
	491	0.0277564	0.706667	0.571429	0.165025	0.5	0.363636
	492	0.0251606	0.612245	0.538462	0.165669	0.416667	0.333333
	493	0.0272322	0.72449	0.545455	0.176701	0.416667	0.363636
	494	0.0561742	0.364444	0.333333	0.225413	0.836735	0.857143
	495	0.0356134	0.647959	0.583333	0.18842	0.916667	0.5
	496	0.0314733	0.711111	0.592593	0.174623	0.583333	0.545455
	497	0.0286082	0.678571	0.692308	0.169097	0.583333	0.222222
	498	0.0305152	0.719388	0.583333	0.178459	0.388889	0.363636
	499	0.0428162	0.647959	0.689655	0.198806	0.777778	0.769231
	500	0.0386097	0.586735	0.5	0.193084	0.888889	0.666667
	501	0.0345083	0.737778	0.62069	0.179287	0.583333	0.222222
	502	0.0319124	0.704082	0.666667	0.173761	0.583333	0.461538
	503	0.0339841	0.795918	0.583333	0.183111	0.277778	0.363636
	504	0.0365051	0.764444	0.709677	0.188696	0.527778	0.615385
	505	0.0282959	0.678571	0.608696	0.194178	0.666667	0.727273
	506	0.0242343	0.88	0.827586	0.181038	0.222222	0.181818
	507	0.0197277	0.817778	0.689655	0.153183	0.469388	0.545455
	508	0.0437076	0.69898	0.6	0.185397	0.833333	0.714286
	509	0.0597821	0.502222	0.5	0.211503	0.673469	0.714286
	510	0.0312734	0.658163	0.689655	0.199143	0.694444	0.727273
	511	0.0272529	0.862222	0.75	0.186002	0.25	0
	512	0.022861	0.817778	0.733333	0.158148	0.489796	0.545455
	513	0.030612	0.737778	0.709677	0.164723	0.694444	0.666667
	514	0.0568517	0.511111	0.434783	0.206543	0.673469	0.823529
	515	0.0351415	0.637755	0.615385	0.208724	0.694444	0.444444
	516	0.0310799	0.893333	0.83871	0.195245	0.277778	0
	517	0.0265733	0.737778	0.75	0.165696	0.632653	0.545455
	518	0.0337688	0.653333	0.727273	0.166088	0.583333	0.615385
	519	0.0435597	0.632653	0.6875	0.180509	0.833333	0.769231
	520	0.0339451	0.69898	0.666667	0.204238	0.861111	0.8
	521	0.0298835	0.8	0.689655	0.191098	0.25	0.181818
	522	0.0253768	0.782222	0.740741	0.163243	0.326531	0.444444
	523	0.0254238	0.719388	0.608696	0.153683	0.555556	0.5
	524	0.0541329	0.44	0.315789	0.201447	0.795918	0.714286
	525	0.0377235	0.709184	0.583333	0.21366	0.861111	0.666667
	526	0.0336221	0.848889	0.758621	0.200181	0.333333	0.363636
	527	0.0290038	0.733333	0.6875	0.170632	0.510204	0.363636
	528	0.0287765	0.709184	0.592593	0.156216	0.5	0.5
	529	0.04084	0.617347	0.551724	0.175573	0.861111	0.833333
	530	0.0407907	0.622449	0.714286	0.218469	0.861111	0.5
	531	0.0367291	0.826667	0.758621	0.20499	0.361111	0.222222
	532	0.0322224	0.711111	0.533333	0.175442	0.510204	0.4
	533	0.0322694	0.790816	0.769231	0.161013	0.305556	0.181818
	534	0.0346469	0.737778	0.764706	0.165949	0.611111	0.615385
	535	0.0359112	0.683673	0.6	0.21277	0.583333	0.6
	536	0.0318496	0.76	0.645161	0.19963	0.305556	0.333333
	537	0.0273373	0.888889	0.758621	0.171775	0.428571	0.444444
	538	0.0254238	0.591837	0.56	0.152249	0.583333	0.444444
	539	0.0521668	0.408889	0.307692	0.192915	0.734694	0.714286
	540	0.0396627	0.642857	0.592593	0.221925	0.638889	0.25
	541	0.0355613	0.795556	0.758621	0.208446	0.5	0.5
	542	0.0309374	0.813333	0.75	0.178897	0.571429	0.545455
	543	0.028915	0.688776	0.642857	0.156203	0.611111	0.25
	544	0.0389009	0.668367	0.645161	0.167308	0.861111	0.769231
	545	0.0427568	0.586735	0.518519	0.226735	0.666667	0.5
	546	0.0386952	0.768889	0.645161	0.213256	0.416667	0.363636
	547	0.0341829	0.813333	0.75	0.183707	0.591837	0.545455
	548	0.0322694	0.744898	0.615385	0.161013	0.666667	0.6
	549	0.0326808	0.72	0.6875	0.157696	0.638889	0.615385
	550	0.0452345	0.673469	0.538462	0.231671	0.777778	0.5
	551	0.0411331	0.702222	0.689655	0.218192	0.472222	0.363636
	552	0.0365092	0.844444	0.785714	0.188643	0.387755	0.4
	553	0.0344788	0.72449	0.692308	0.165949	0.611111	0.4
	554	0.0324012	0.760204	0.692308	0.157696	0.388889	0.2
	555	0.0295949	0.663265	0.454545	0.199719	0.611111	0.615385
	556	0.025486	0.844444	0.709677	0.18624	0.277778	0.2
	557	0.0223889	0.765306	0.666667	0.164991	0.472222	0.5
	558	0.0423627	0.678571	0.6875	0.178088	0.555556	0.666667
	559	0.0584372	0.404444	0.296296	0.204194	0.571429	0.571429
	560	0.0325491	0.632653	0.5	0.204529	0.805556	0.666667
	561	0.02848	0.822222	0.666667	0.19105	0.277778	0
	562	0.025413	0.821429	0.733333	0.169801	0.583333	0.4
	563	0.0291972	0.737778	0.62069	0.157258	0.611111	0.615385
	564	0.0555288	0.448889	0.357143	0.199388	0.693878	0.75
	565	0.0363467	0.591837	0.434783	0.213656	0.638889	0.727273
	566	0.0322378	0.835556	0.709677	0.199859	0.444444	0
	567	0.0291407	0.785714	0.740741	0.178108	0.5	0.461538
	568	0.0323301	0.671111	0.733333	0.158808	0.444444	0.461538
	569	0.0422168	0.668367	0.666667	0.17357	0.527778	0.5
	570	0.0351667	0.658163	0.545455	0.209465	0.861111	0.727273
	571	0.0310578	0.786667	0.62069	0.195986	0.305556	0.363636
	572	0.0279607	0.780612	0.714286	0.174737	0.611111	0.444444
	573	0.0239314	0.693878	0.545455	0.145741	0.5	0.545455
	574	0.0528654	0.382222	0.285714	0.194452	0.795918	0.75
	575	0.0388776	0.673469	0.434783	0.218442	0.833333	0.8
	576	0.03473	0.786667	0.689655	0.204645	0.5	0.4
	577	0.0316036	0.683673	0.62069	0.182894	0.527778	0.615385
	578	0.027259	0.673469	0.583333	0.148437	0.416667	0.428571
	579	0.0395521	0.607143	0.592593	0.168783	0.694444	0.714286
	580	0.0419185	0.602041	0.454545	0.223106	0.861111	0.666667
	581	0.0378096	0.768889	0.62069	0.209309	0.527778	0.25
	582	0.0347125	0.693878	0.615385	0.187558	0.694444	0.666667
	583	0.0306832	0.714286	0.695652	0.153089	0.25	0.333333
	584	0.0331962	0.755556	0.733333	0.158673	0.583333	0.5
	585	0.0371059	0.663265	0.583333	0.21773	0.583333	0.6
	586	0.0329969	0.773333	0.666667	0.204251	0.361111	0.363636
	587	0.0298998	0.811224	0.72	0.183002	0.416667	0.4
	588	0.0237989	0.591837	0.5	0.142973	0.472222	0.571429
	589	0.0509262	0.386667	0.37037	0.186187	0.673469	0.714286
	590	0.0407905	0.627551	0.47619	0.226457	0.638889	0.545455
	591	0.0366429	0.751111	0.642857	0.21266	0.444444	0.4
	592	0.0335165	0.760204	0.733333	0.190909	0.472222	0.5
	593	0.0272649	0.688776	0.615385	0.147089	0.555556	0.363636
	594	0.0376391	0.678571	0.62069	0.160768	0.583333	0.615385
	595	0.0438577	0.581633	0.56	0.231121	0.805556	0.6
	596	0.0397488	0.746667	0.571429	0.217324	0.611111	0.25
	597	0.0366517	0.790816	0.583333	0.195573	0.555556	0.5
	598	0.0305507	0.69898	0.615385	0.151753	0.666667	0.714286
	599	0.031257	0.737778	0.551724	0.15067	0.527778	0.571429
	600	0.0462871	0.642857	0.47619	0.235907	0.805556	0.6
	601	0.0421395	0.688889	0.518519	0.222111	0.611111	0.545455
	602	0.039013	0.69898	0.615385	0.200359	0.527778	0.5
	603	0.0327535	0.658163	0.64	0.15654	0.638889	0.5
	604	0.0308346	0.69898	0.583333	0.149873	0.305556	0.333333
	605	0.039266	0.729592	0.64	0.24473	0.666667	0.6
	606	0.0351968	0.848889	0.758621	0.231589	0.25	0.333333
	607	0.0321253	0.811224	0.785714	0.210841	0.361111	0.222222
	608	0.0278187	0.822222	0.709677	0.18658	0.387755	0.2
	609	0.048812	0.444444	0.333333	0.160956	0.653061	0.615385
	610	0.0429715	0.688776	0.434783	0.252886	0.638889	0.6
	611	0.0388626	0.844444	0.8	0.239407	0.361111	0.181818
	612	0.0357611	0.688776	0.62069	0.218125	0.527778	0.615385
	613	0.0314122	0.751111	0.645161	0.193239	0.571429	0.545455
	614	0.035592	0.632653	0.645161	0.136347	0.861111	0.714286
	615	0.0461116	0.637755	0.538462	0.257695	0.722222	0.833333
	616	0.0420424	0.835556	0.709677	0.244216	0.277778	0
	617	0.0389709	0.77551	0.714286	0.222934	0.666667	0.545455
	618	0.0346643	0.733333	0.6	0.198049	0.510204	0.363636
	619	0.029326	0.711111	0.733333	0.126735	0.666667	0.615385
	620	0.0485434	0.693878	0.56	0.262631	0.888889	0.666667
	621	0.0444344	0.751111	0.714286	0.249152	0.388889	0.5
	622	0.0413329	0.673469	0.642857	0.22787	0.666667	0.545455
	623	0.036984	0.733333	0.645161	0.202985	0.408163	0.363636
	624	0.0291003	0.739796	0.608696	0.126735	0.416667	0.545455
	625	0.0504825	0.627551	0.583333	0.270897	0.666667	0.6
	626	0.0463736	0.755556	0.642857	0.257418	0.472222	0.461538
	627	0.043272	0.77551	0.740741	0.236136	0.583333	0.545455
	628	0.0389176	0.822222	0.774194	0.21125	0.489796	0.5
	629	0.0331172	0.714286	0.56	0.143254	0.611111	0.363636
	630	0.0216894	0.751111	0.6875	0.209783	0.387755	0.4
	631	0.0259542	0.77551	0.666667	0.186539	0.222222	0.333333
	632	0.0382147	0.728889	0.645161	0.212865	0.361111	0.363636
	633	0.054999	0.678571	0.642857	0.238516	0.638889	0.615385
	634	0.0710736	0.524444	0.222222	0.264622	0.77551	0.8
	635	0.0236555	0.817778	0.62069	0.218315	0.591837	0.5
	636	0.017815	0.734694	0.714286	0.15099	0.555556	0.666667
	637	0.0362486	0.777778	0.642857	0.204345	0.472222	0.5
	638	0.0530329	0.734694	0.592593	0.229984	0.611111	0.714286
	639	0.0691075	0.471111	0.181818	0.25609	0.632653	0.5
	640	0.0265049	0.835556	0.758621	0.223411	0.55102	0.571429
	641	0.0202224	0.714286	0.64	0.156085	0.416667	0.222222
	642	0.0261724	0.811224	0.740741	0.183115	0.25	0.333333
	643	0.0501835	0.734694	0.615385	0.224889	0.638889	0.5
	644	0.066258	0.466667	0.222222	0.250995	0.673469	0.615385
	645	0.0293047	0.728889	0.6875	0.228375	0.469388	0.375
	646	0.023456	0.739796	0.642857	0.16105	0.527778	0.625
	647	0.0296291	0.811224	0.666667	0.188067	0.138889	0.2
	648	0.0371267	0.786667	0.666667	0.204202	0.416667	0.5
	649	0.0634583	0.435556	0.2	0.246034	0.836735	0.714286
	650	0.0332568	0.795556	0.823529	0.240959	0.428571	0.4
	651	0.0269742	0.795918	0.714286	0.164729	0.638889	0.615385
	652	0.0329242	0.760204	0.6875	0.189525	0.222222	0.333333
	653	0.040151	0.76	0.6875	0.204333	0.305556	0.363636
	654	0.0500376	0.683673	0.6875	0.218767	0.75	0.727273
	655	0.0255435	0.617778	0.625	0.242057	0.612245	0.533333
	656	0.0138949	0.72	0.625	0.103671	0.489796	0.625
	657	0.0343606	0.697778	0.709677	0.180604	0.5	0.545455
	658	0.051145	0.69898	0.642857	0.206243	0.666667	0.666667
	659	0.0672195	0.653333	0.363636	0.232348	0.632653	0.571429
	660	0.0284063	0.662222	0.6875	0.247322	0.653061	0.714286
	661	0.0165353	0.724444	0.666667	0.108936	0.387755	0.533333
	662	0.0243493	0.734694	0.740741	0.159544	0.25	0.428571
	663	0.0482822	0.729592	0.615385	0.200978	0.611111	0.727273
	664	0.0643567	0.64	0.4	0.227083	0.77551	0.714286
	665	0.0312723	0.431111	0.484848	0.252452	0.469388	0.4
	666	0.0196237	0.684444	0.6875	0.114066	0.510204	0.5
	667	0.027829	0.744898	0.692308	0.164661	0.166667	0.333333
	668	0.0352511	0.724444	0.727273	0.180456	0.527778	0.545455
	669	0.0614908	0.595556	0.363636	0.221958	1	0.833333
	670	0.0352519	0.595556	0.685714	0.264665	0.510204	0.555556
	671	0.0233809	0.64	0.666667	0.123279	0.55102	0.5
	672	0.0311949	0.755102	0.6	0.166921	0.166667	0.333333
	673	0.0383434	0.706667	0.727273	0.181357	0.305556	0.363636
	674	0.0481343	0.591837	0.551724	0.195429	0.75	0.545455
	675	0.0303724	0.68	0.580645	0.256139	0.734694	0.714286
	676	0.0184957	0.742222	0.714286	0.117752	0.346939	0.363636
	677	0.0204171	0.77551	0.583333	0.141898	0.361111	0.25
	678	0.0463161	0.760204	0.62069	0.192161	0.527778	0.666667
	679	0.0623906	0.537778	0.285714	0.218267	0.530612	0.333333
	680	0.0332661	0.617778	0.606061	0.261269	0.673469	0.625
	681	0.0216117	0.711111	0.733333	0.122882	0.571429	0.363636
	682	0.023699	0.795918	0.608696	0.147028	0.666667	0.666667
	683	0.0332573	0.782222	0.62069	0.171653	0.527778	0.545455
	684	0.059497	0.515556	0.272727	0.213141	0.816327	0.714286
	685	0.037218	0.671111	0.685714	0.273197	0.673469	0.666667
	686	0.0253413	0.697778	0.645161	0.131811	0.653061	0.533333
	687	0.0272627	0.862245	0.692308	0.151279	0.75	0.727273
	688	0.0363773	0.688889	0.709677	0.172838	0.361111	0.363636
	689	0.0461682	0.688776	0.580645	0.186897	0.722222	0.666667
	690	0.0360216	0.591111	0.580645	0.266534	0.653061	0.571429
	691	0.0241449	0.715556	0.666667	0.128147	0.469388	0.333333
	692	0.0260581	0.77551	0.608696	0.152293	0.472222	0.5
	693	0.0280242	0.790816	0.642857	0.161123	0.222222	0.333333
	694	0.0567414	0.533333	0.363636	0.207876	0.755102	0.727273
	695	0.0398816	0.675556	0.722222	0.278292	0.693878	0.666667
	696	0.0277888	0.693333	0.606061	0.136907	0.469388	0.428571
	697	0.0295407	0.816327	0.666667	0.156374	0.638889	0.545455
	698	0.0313413	0.785714	0.62069	0.163497	0.25	0.181818
	699	0.0434128	0.688776	0.6	0.181802	0.777778	0.545455
	700	0.0428672	0.546667	0.647059	0.283257	0.44898	0.470588
	701	0.0309905	0.6	0.62069	0.141871	0.591837	0.5
	702	0.0329037	0.857143	0.666667	0.161339	0.611111	0.714286
	703	0.0348698	0.760204	0.666667	0.168449	0.166667	0.333333
	704	0.0372554	0.755556	0.75	0.172695	0.416667	0.615385
	705	0.0270103	0.724444	0.647059	0.250275	0.571429	0.5
	706	0.0137048	0.795918	0.6875	0.101758	0.5	0.615385
	707	0.0328938	0.711111	0.645161	0.172386	0.472222	0.615385
	708	0.0496781	0.709184	0.62069	0.198025	0.611111	0.5
	709	0.0657527	0.488889	0.4	0.224131	0.673469	0.625
	710	0.0298138	0.706667	0.666667	0.25537	0.612245	0.571429
	711	0.0164128	0.72449	0.727273	0.106854	0.638889	0.666667
	712	0.0228716	0.755102	0.740741	0.151156	0.25	0.428571
	713	0.0468747	0.709184	0.642857	0.19293	0.555556	0.545455
	714	0.0629492	0.44	0.285714	0.219036	0.755102	0.615385
	715	0.0326595	0.626667	0.647059	0.260335	0.469388	0.375
	716	0.0193539	0.75	0.6875	0.111818	0.694444	0.545455
	717	0.0262825	0.790816	0.666667	0.156108	0.222222	0.333333
	718	0.0337719	0.733333	0.642857	0.172243	0.5	0.615385
	719	0.0601035	0.502222	0.272727	0.214075	0.836735	0.769231
	720	0.0365656	0.697778	0.685714	0.271919	0.44898	0.4
	721	0.0231647	0.729592	0.6875	0.122197	0.555556	0.615385
	722	0.0296234	0.719388	0.689655	0.158565	0.194444	0.166667
	723	0.0368421	0.746667	0.727273	0.173373	0.277778	0.333333
	724	0.0467288	0.647959	0.625	0.187807	0.666667	0.25
	725	0.031753	0.733333	0.6875	0.263902	0.795918	0.571429
	726	0.018352	0.755102	0.689655	0.115385	0.5	0.363636
	727	0.0188607	0.704082	0.583333	0.132657	0.472222	0.5
	728	0.0449355	0.714286	0.709677	0.184398	0.555556	0.666667
	729	0.06101	0.422222	0.32	0.210504	0.571429	0.5
	730	0.0346256	0.728889	0.6875	0.268867	0.673469	0.571429
	731	0.02132	0.780612	0.689655	0.12035	0.5	0.4
	732	0.0220755	0.683673	0.583333	0.137622	0.583333	0.533333
	733	0.0318058	0.751111	0.689655	0.163724	0.527778	0.714286
	734	0.0581374	0.44	0.32	0.205543	0.714286	0.714286
	735	0.0385048	0.746667	0.777778	0.280185	0.612245	0.625
	736	0.0251038	0.69898	0.6	0.130462	0.444444	0.615385
	737	0.0256126	0.765306	0.740741	0.142034	0.666667	0.714286
	738	0.0349029	0.746667	0.75	0.16512	0.361111	0.333333
	739	0.0447896	0.739796	0.666667	0.179541	0.694444	0.666667
	740	0.0373248	0.728889	0.645161	0.273962	0.653061	0.615385
	741	0.0239238	0.75	0.689655	0.125446	0.5	0.2
	742	0.0244245	0.653061	0.583333	0.142717	0.444444	0.625
	743	0.0264962	0.790816	0.666667	0.152684	0.166667	0.181818
	744	0.0554382	0.471111	0.380952	0.200448	0.77551	0.769231
	745	0.041115	0.706667	0.742857	0.285121	0.632653	0.571429
	746	0.0276213	0.688776	0.6	0.135398	0.583333	0.571429
	747	0.027882	0.734694	0.692308	0.14697	0.583333	0.615385
	748	0.0297891	0.744898	0.666667	0.155248	0.166667	0.166667
	749	0.0420901	0.719388	0.705882	0.174605	0.694444	0.6
	750	0.0440766	0.662222	0.666667	0.28993	0.489796	0.533333
	751	0.0306756	0.719388	0.758621	0.140208	0.5	0.5
	752	0.0311763	0.719388	0.615385	0.15178	0.611111	0.666667
	753	0.033248	0.770408	0.642857	0.160045	0.138889	0
	754	0.035769	0.751111	0.714286	0.164981	0.416667	0.615385
	755	0.0337272	0.608889	0.666667	0.289163	0.755102	0.714286
	756	0.0204171	0.714286	0.6875	0.141898	0.444444	0.666667
	757	0.0189772	0.715556	0.645161	0.13305	0.387755	0.181818
	758	0.0429613	0.744898	0.689655	0.159137	0.611111	0.545455
	759	0.0590358	0.582222	0.416667	0.185242	0.612245	0.5
	760	0.0366681	0.515556	0.571429	0.294293	0.653061	0.625
	761	0.023456	0.816327	0.689655	0.147028	0.583333	0.4
	762	0.0221	0.72	0.666667	0.13818	0.428571	0.181818
	763	0.0298552	0.728889	0.666667	0.138628	0.611111	0.666667
	764	0.0560949	0.595556	0.416667	0.180117	0.816327	0.8
	765	0.0405728	0.586667	0.628571	0.305156	0.591837	0.571429
	766	0.0272627	0.765306	0.714286	0.156606	0.444444	0.714286
	767	0.0258228	0.653333	0.647059	0.146616	0.55102	0.571429
	768	0.0330225	0.697778	0.733333	0.140879	0.388889	0.461538
	769	0.0428134	0.663265	0.642857	0.154938	0.694444	0.545455
	770	0.0393764	0.506667	0.514286	0.299558	0.693878	0.666667
	771	0.0260663	0.739796	0.758621	0.152293	0.638889	0.444444
	772	0.0246264	0.666667	0.625	0.143445	0.428571	0.363636
	773	0.0246776	0.770408	0.666667	0.128098	0.166667	0.307692
	774	0.0533866	0.64	0.416667	0.174852	0.816327	0.666667
	775	0.0431905	0.608889	0.628571	0.310251	0.673469	0.666667
	776	0.0297851	0.693878	0.666667	0.161701	0.638889	0.571429
	777	0.0282636	0.631111	0.625	0.151711	0.469388	0.428571
	778	0.0280405	0.739796	0.62069	0.131538	0.166667	0.307692
	779	0.040104	0.668367	0.625	0.149843	0.722222	0.6
	780	0.046222	0.431111	0.5	0.315216	0.510204	0.5
	781	0.0329119	0.729592	0.666667	0.166666	0.583333	0.615385
	782	0.031472	0.568889	0.533333	0.156676	0.530612	0.571429
	783	0.0315232	0.744898	0.642857	0.13649	0.166667	0.166667
	784	0.0339006	0.764444	0.774194	0.140736	0.444444	0.615385
	785	0.0413425	0.622222	0.5625	0.308375	0.816327	0.666667
	786	0.0280324	0.785714	0.692308	0.16111	0.416667	0.222222
	787	0.0265868	0.742222	0.666667	0.152262	0.346939	0.2
	788	0.0246776	0.744898	0.608696	0.128085	0.472222	0.615385
	789	0.0514205	0.528889	0.272727	0.166035	0.571429	0.5
	790	0.0451296	0.622222	0.742857	0.318783	0.857143	0.8
	791	0.0317242	0.688776	0.62069	0.170233	0.416667	0.615385
	792	0.0301972	0.702222	0.645161	0.160243	0.530612	0.461538
	793	0.028179	0.795918	0.692308	0.132947	0.638889	0.666667
	794	0.0381648	0.709184	0.666667	0.141311	0.722222	0.666667
	795	0.0481881	0.573333	0.685714	0.323748	0.816327	0.75
	796	0.034878	0.734694	0.62069	0.175198	0.555556	0.5
	797	0.0334324	0.648889	0.6	0.165208	0.591837	0.461538
	798	0.0315232	0.780612	0.64	0.137912	0.75	0.714286
	799	0.0319345	0.742222	0.666667	0.132216	0.5	0.714286
	800	0.0507014	0.564444	0.702703	0.328843	0.755102	0.75
	801	0.037296	0.69898	0.714286	0.180293	0.5	0.333333
	802	0.035769	0.644444	0.6	0.170303	0.469388	0.333333
	803	0.0337428	0.790816	0.608696	0.143007	0.611111	0.714286
	804	0.0316651	0.755102	0.692308	0.133066	0.138889	0
	805	0.0282177	0.737778	0.666667	0.257598	0.632653	0.625
	806	0.0159761	0.888889	0.764706	0.117602	0.222222	0.222222
	807	0.0316864	0.728889	0.709677	0.165063	0.5	0.666667
	808	0.0484708	0.744898	0.689655	0.190702	0.722222	0.571429
	809	0.0645453	0.484444	0.5	0.216808	0.55102	0.571429
	810	0.0310433	0.72	0.647059	0.262693	0.77551	0.666667
	811	0.0187634	0.848889	0.787879	0.122697	0.25	0.333333
	812	0.0217122	0.69898	0.56	0.143833	0.277778	0.363636
	813	0.0456452	0.72449	0.642857	0.185607	0.694444	0.666667
	814	0.0617197	0.431111	0.4	0.211713	0.693878	0.571429
	815	0.0339465	0.657778	0.611111	0.267658	0.612245	0.705882
	816	0.0217049	0.857778	0.764706	0.127662	0.333333	0.222222
	817	0.0251548	0.744898	0.692308	0.148785	0.25	0.2
	818	0.0325769	0.777778	0.692308	0.16492	0.416667	0.5
	819	0.0588166	0.515556	0.3	0.206752	0.857143	0.75
	820	0.0378889	0.688889	0.648649	0.279013	0.673469	0.75
	821	0.025609	0.893333	0.764706	0.138728	0.361111	0.222222
	822	0.0285578	0.739796	0.709677	0.151471	0.194444	0.333333
	823	0.0357064	0.746667	0.774194	0.166279	0.305556	0.363636
	824	0.0454972	0.688776	0.645161	0.180713	0.777778	0.727273
	825	0.0330094	0.72	0.533333	0.271225	0.816327	0.875
	826	0.0207295	0.782222	0.666667	0.131229	0.277778	0
	827	0.0177861	0.622449	0.583333	0.125335	0.638889	0.4
	828	0.0436791	0.760204	0.6	0.177075	0.666667	0.714286
	829	0.0597536	0.395556	0.26087	0.203181	0.571429	0.5
	830	0.0359403	0.702222	0.606061	0.27619	0.714286	0.75
	831	0.0236987	0.8	0.6875	0.136194	0.277778	0.222222
	832	0.021031	0.612245	0.4	0.130299	0.694444	0.769231
	833	0.0305831	0.8	0.714286	0.156401	0.527778	0.545455
	834	0.0568228	0.404444	0.24	0.19822	0.734694	0.714286
	835	0.039855	0.746667	0.606061	0.287279	0.673469	0.705882
	836	0.0275751	0.835556	0.787879	0.146993	0.333333	0.222222
	837	0.0246317	0.75	0.740741	0.13494	0.666667	0.545455
	838	0.0337403	0.76	0.75	0.158026	0.361111	0.363636
	839	0.0435312	0.755102	0.764706	0.172447	0.75	0.727273
	840	0.0386586	0.684444	0.588235	0.281285	0.816327	0.823529
	841	0.0263787	0.737778	0.666667	0.141289	0.222222	0.307692
	842	0.0234271	0.607143	0.538462	0.135395	0.555556	0.571429
	843	0.0253872	0.785714	0.615385	0.145361	0.194444	0.2
	844	0.0541044	0.408889	0.117647	0.193125	0.836735	0.833333
	845	0.0424825	0.786667	0.722222	0.292215	0.816327	0.8
	846	0.0301653	0.733333	0.6875	0.151929	0.333333	0.333333
	847	0.0269457	0.704082	0.666667	0.139876	0.694444	0.545455
	848	0.0287404	0.714286	0.709677	0.148154	0.194444	0.2
	849	0.0408119	0.729592	0.764706	0.167511	0.805556	0.769231
	850	0.0455042	0.662222	0.685714	0.297024	0.653061	0.666667
	851	0.0332243	0.773333	0.647059	0.156739	0.444444	0.363636
	852	0.0302727	0.688776	0.592593	0.144686	0.666667	0.666667
	853	0.0322328	0.785714	0.733333	0.152951	0.0833333	0.2
	854	0.0346184	0.8	0.785714	0.157887	0.444444	0.363636
	855	0.0350292	0.591111	0.580645	0.29673	0.795918	0.8
	856	0.0227876	0.862222	0.83871	0.157044	0.111111	0
	857	0.0180322	0.728889	0.62069	0.125513	0.489796	0.615385
	858	0.0416594	0.709184	0.689655	0.15157	0.805556	0.833333
	859	0.0577339	0.537778	0.434783	0.177675	0.653061	0.714286
	860	0.0380307	0.542222	0.571429	0.30186	0.714286	0.571429
	861	0.0258286	0.866667	0.8125	0.162175	0.111111	0
	862	0.0211861	0.737778	0.625	0.130644	0.55102	0.461538
	863	0.0285873	0.777778	0.666667	0.131061	0.555556	0.666667
	864	0.0547324	0.573333	0.538462	0.17255	0.734694	0.571429
	865	0.0419712	0.573333	0.571429	0.312479	0.653061	0.625
	866	0.0297296	0.871111	0.787879	0.172484	0.166667	0
	867	0.0249742	0.675556	0.647059	0.139322	0.612245	0.571429
	868	0.031817	0.666667	0.645161	0.133556	0.472222	0.5
	869	0.0415094	0.668367	0.645161	0.147615	0.888889	0.727273
	870	0.0407579	0.52	0.555556	0.307125	0.77551	0.714286
	871	0.0285163	0.844444	0.774194	0.16744	0.194444	0
	872	0.0237609	0.724444	0.647059	0.135909	0.367347	0.333333
	873	0.0235273	0.69898	0.592593	0.120531	0.361111	0.363636
	874	0.0520051	0.573333	0.3	0.167285	0.816327	0.769231
	875	0.0446058	0.608889	0.611111	0.317574	0.734694	0.625
	876	0.0323258	0.871111	0.8125	0.177579	0.277778	0
	877	0.0274607	0.671111	0.606061	0.144418	0.489796	0.461538
	878	0.0269529	0.709184	0.689655	0.124215	0.277778	0.333333
	879	0.0387804	0.688776	0.727273	0.14252	0.861111	0.833333
	880	0.0476999	0.457778	0.571429	0.322539	0.673469	0.75
	881	0.0354583	0.871111	0.787879	0.182544	0.222222	0
	882	0.030703	0.64	0.625	0.149382	0.571429	0.363636
	883	0.0304693	0.755102	0.733333	0.129167	0.25	0.181818
	884	0.0327075	0.782222	0.764706	0.133413	0.444444	0.5
	885	0.0427517	0.582222	0.588235	0.315942	0.836735	0.8
	886	0.0305101	0.817778	0.727273	0.176256	0.222222	0
	887	0.025749	0.76	0.714286	0.144725	0.428571	0.363636
	888	0.0236697	0.647959	0.521739	0.120518	0.638889	0.6
	889	0.0500113	0.475556	0.285714	0.158468	0.734694	0.714286
	890	0.0465719	0.666667	0.648649	0.326106	0.877551	0.857143
	891	0.0342919	0.813333	0.6875	0.186111	0.222222	0
	892	0.0294211	0.711111	0.733333	0.15295	0.632653	0.5
	893	0.0272338	0.77551	0.769231	0.125624	0.75	0.4
	894	0.0368143	0.72449	0.709677	0.133988	0.861111	0.833333
	895	0.0496937	0.551111	0.611111	0.331071	0.734694	0.8
	896	0.0374521	0.826667	0.742857	0.191076	0.333333	0
	897	0.032691	0.706667	0.709677	0.157914	0.673469	0.5
	898	0.0306117	0.780612	0.72	0.130589	0.777778	0.666667
	899	0.0307137	0.76	0.774194	0.124894	0.583333	0.666667
	900	0.0522211	0.528889	0.631579	0.336166	0.816327	0.75
	901	0.0399411	0.755556	0.666667	0.196171	0.305556	0.363636
	902	0.0350703	0.702222	0.62069	0.16301	0.428571	0.363636
	903	0.0328748	0.734694	0.615385	0.135684	0.666667	0.666667
	904	0.0306279	0.75	0.592593	0.125743	0.222222	0.2
	905	0.0363642	0.648889	0.647059	0.303184	0.795918	0.875
	906	0.0240767	0.862222	0.764706	0.163189	0.111111	0.181818
	907	0.0208566	0.714286	0.742857	0.140022	0.583333	0.571429
	908	0.0403243	0.663265	0.6875	0.145116	0.722222	0.666667
	909	0.0563988	0.408889	0.451613	0.171222	0.632653	0.5
	910	0.0393423	0.671111	0.685714	0.308149	0.673469	0.75
	911	0.027093	0.871111	0.727273	0.168153	0.138889	0.2
	912	0.0239017	0.760204	0.6875	0.144987	0.694444	0.666667
	913	0.027181	0.737778	0.714286	0.124442	0.5	0.666667
	914	0.0534207	0.48	0.416667	0.166261	0.755102	0.571429
	915	0.0432098	0.671111	0.736842	0.318239	0.673469	0.705882
	916	0.0309223	0.888889	0.764706	0.177954	0.222222	0.25
	917	0.0277022	0.729592	0.727273	0.154328	0.527778	0.75
	918	0.0303855	0.764444	0.787879	0.127065	0.25	0.461538
	919	0.0401763	0.714286	0.6875	0.141487	0.583333	0.5
	920	0.0420134	0.626667	0.611111	0.313244	0.816327	0.823529
	921	0.0297259	0.857778	0.75	0.173249	0.25	0.333333
	922	0.0265058	0.77551	0.705882	0.150082	0.777778	0.769231
	923	0.0220405	0.688776	0.615385	0.113402	0.194444	0.2
	924	0.0507496	0.488889	0.363636	0.161166	0.816327	0.769231
	925	0.0457914	0.662222	0.736842	0.323175	0.77551	0.75
	926	0.0334666	0.848889	0.787879	0.18289	0.333333	0.333333
	927	0.0302185	0.673469	0.606061	0.159264	0.666667	0.666667
	928	0.0254395	0.678571	0.571429	0.117193	0.194444	0.461538
	929	0.037503	0.683673	0.6875	0.136551	0.75	0.833333
	930	0.048859	0.6	0.7	0.327985	0.653061	0.625
	931	0.0365715	0.844444	0.75	0.187699	0.444444	0.4
	932	0.0333514	0.668367	0.6875	0.164074	0.694444	0.8
	933	0.0288861	0.734694	0.642857	0.121991	0.222222	0
	934	0.0312636	0.777778	0.733333	0.126926	0.472222	0.5
	935	0.0439795	0.671111	0.647059	0.321776	0.836735	0.875
	936	0.031692	0.826667	0.709677	0.181781	0.138889	0
	937	0.0284719	0.811224	0.740741	0.158614	0.583333	0.615385
	938	0.0220466	0.602041	0.454545	0.111967	0.638889	0.714286
	939	0.0487835	0.413333	0.26087	0.152634	0.714286	0.8
	940	0.0477306	0.675556	0.722222	0.331441	0.836735	0.875
	941	0.0354058	0.8	0.705882	0.191155	0.277778	0.181818
	942	0.0321577	0.729592	0.709677	0.16753	0.5	0.571429
	943	0.025584	0.69898	0.615385	0.117181	0.638889	0.615385
	944	0.0355639	0.739796	0.75	0.128285	0.722222	0.615385
	945	0.0508251	0.675556	0.685714	0.33625	0.734694	0.75
	946	0.0385376	0.808889	0.709677	0.195965	0.333333	0.4
	947	0.0353175	0.729592	0.642857	0.172339	0.527778	0.714286
	948	0.0288922	0.704082	0.56	0.121991	0.638889	0.769231
	949	0.0292975	0.795556	0.740741	0.118673	0.472222	0.363636
	950	0.0533024	0.666667	0.705882	0.341186	0.857143	0.823529
	951	0.0409776	0.72	0.625	0.200901	0.388889	0.461538
	952	0.0377295	0.69898	0.666667	0.177275	0.583333	0.666667
	953	0.0311478	0.683673	0.615385	0.126926	0.638889	0.714286
	954	0.0290642	0.714286	0.689655	0.118673	0.166667	0.2
	955	0.0461538	0.484444	0.606061	0.348966	0.836735	0.8
	956	0.0339044	0.871111	0.8125	0.209281	0.138889	0
	957	0.0307086	0.811224	0.709677	0.186567	0.611111	0.4
	958	0.0262372	0.715556	0.6875	0.160023	0.408163	0.181818
	959	0.0466093	0.533333	0.48	0.125444	0.734694	0.615385
	960	0.0499267	0.555556	0.666667	0.358066	0.816327	0.714286
	961	0.0376391	0.884444	0.742857	0.21807	0.111111	0
	962	0.0344145	0.658163	0.727273	0.194869	0.5	0.8
	963	0.0299026	0.648889	0.6	0.167754	0.55102	0.461538
	964	0.0334595	0.663265	0.625	0.102029	0.805556	0.833333
	965	0.0530958	0.493333	0.666667	0.36303	0.755102	0.75
	966	0.0408465	0.866667	0.787879	0.223035	0.166667	0
	967	0.0376506	0.704082	0.709677	0.199834	0.5	0.8
	968	0.0331792	0.662222	0.571429	0.172719	0.591837	0.5
	969	0.0273116	0.782222	0.689655	0.0929343	0.583333	0.666667
	970	0.0555759	0.466667	0.555556	0.368126	0.816327	0.75
	971	0.0432883	0.844444	0.774194	0.22813	0.222222	0.181818
	972	0.0400637	0.647959	0.75	0.204929	0.666667	0.8
	973	0.0355517	0.608889	0.606061	0.177814	0.408163	0.333333
	974	0.0272812	0.69898	0.714286	0.0937835	0.194444	0.181818
	975	0.057542	0.551111	0.666667	0.376658	0.857143	0.857143
	976	0.0452544	0.835556	0.666667	0.236662	0.194444	0
	977	0.0420298	0.72449	0.689655	0.213461	0.583333	0.615385
	978	0.0375122	0.706667	0.606061	0.186346	0.489796	0.363636
	979	0.0314943	0.734694	0.666667	0.112257	0.722222	0.5
	980	0.0293871	0.777778	0.645161	0.262235	0.571429	0.533333
	981	0.0213627	0.627551	0.5	0.136927	0.361111	0.333333
	982	0.0305145	0.68	0.666667	0.160425	0.361111	0.461538
	983	0.0472988	0.744898	0.689655	0.186064	0.555556	0.615385
	984	0.0633733	0.586667	0.4	0.21217	0.469388	0.533333
	985	0.032158	0.808889	0.823529	0.267331	0.571429	0.571429
	986	0.0241335	0.709184	0.583333	0.142022	0.638889	0.545455
	987	0.0205249	0.785714	0.642857	0.139195	0.305556	0.461538
	988	0.0445279	0.714286	0.666667	0.180969	0.666667	0.666667
	989	0.0606024	0.502222	0.222222	0.207075	0.612245	0.5
	990	0.0350363	0.702222	0.709677	0.272296	0.489796	0.555556
	991	0.0270118	0.632653	0.56	0.146987	0.694444	0.545455
	992	0.0239031	0.806122	0.692308	0.144147	0.25	0.333333
	993	0.0313926	0.72	0.666667	0.160282	0.388889	0.461538
	994	0.0577242	0.506667	0.434783	0.202114	0.795918	0.769231
	995	0.0389098	0.737778	0.6875	0.283506	0.591837	0.588235
	996	0.0308853	0.632653	0.56	0.158197	0.694444	0.6
	997	0.0272767	0.760204	0.709677	0.146978	0.222222	0.333333
	998	0.0344954	0.693333	0.705882	0.161786	0.277778	0.307692
	999	0.0443821	0.668367	0.709677	0.17622	0.722222	0.666667
	1000	0.0340972	0.822222	0.75	0.275863	0.673469	0.714286
	1001	0.0260726	0.719388	0.64	0.150554	0.333333	0.333333
	1002	0.016514	0.739796	0.769231	0.120697	0.222222	0
	1003	0.0425888	0.77551	0.774194	0.172437	0.5	0.545455
	1004	0.0586633	0.488889	0.347826	0.198543	0.326531	0.2
	1005	0.0370024	0.728889	0.6875	0.280827	0.612245	0.631579
	1006	0.0289779	0.632653	0.56	0.155519	0.416667	0.428571
	1007	0.0196962	0.729592	0.666667	0.125661	0.305556	0.625
	1008	0.0294265	0.72	0.666667	0.151763	0.444444	0.571429
	1009	0.0557581	0.457778	0.307692	0.193582	0.591837	0.666667
	1010	0.040849	0.804444	0.8125	0.291772	0.755102	0.705882
	1011	0.0328244	0.627551	0.538462	0.166463	0.277778	0.333333
	1012	0.0232658	0.80102	0.814815	0.130447	0.583333	0.545455
	1013	0.0325562	0.711111	0.727273	0.153533	0.25	0.307692
	1014	0.0424429	0.739796	0.709677	0.167954	0.666667	0.545455
	1015	0.039669	0.786667	0.709677	0.285923	0.653061	0.666667
	1016	0.0316444	0.709184	0.64	0.160614	0.666667	0.545455
	1017	0.0220778	0.72449	0.72	0.130757	0.222222	0.166667
	1018	0.0241495	0.816327	0.75	0.140723	0.277778	0.363636
	1019	0.0530915	0.453333	0.315789	0.188487	0.755102	0.714286
	1020	0.0434276	0.773333	0.787879	0.296708	0.755102	0.666667
	1021	0.0354029	0.658163	0.592593	0.171399	0.694444	0.444444
	1022	0.025567	0.75	0.769231	0.135383	0.555556	0
	1023	0.0274741	0.77551	0.714286	0.143661	0.305556	0.461538
	1024	0.0397751	0.734694	0.75	0.163018	0.75	0.666667
	1025	0.0464208	0.693333	0.666667	0.301517	0.571429	0.5
	1026	0.0383962	0.627551	0.592593	0.176208	0.722222	0.666667
	1027	0.0288296	0.780612	0.769231	0.140193	0.527778	0.625
	1028	0.0309013	0.831633	0.758621	0.148458	0.222222	0.2
	1029	0.0334223	0.737778	0.625	0.153394	0.361111	0.461538
	1030	0.0361039	0.64	0.606061	0.301523	0.755102	0.714286
	1031	0.0280795	0.729592	0.666667	0.176214	0.333333	0.222222
	1032	0.0166021	0.751111	0.642857	0.120721	0.408163	0.333333
	1033	0.040582	0.780612	0.758621	0.146777	0.694444	0.545455
	1034	0.0566565	0.653333	0.380952	0.172883	0.387755	0.2
	1035	0.0390784	0.502222	0.594595	0.306653	0.693878	0.533333
	1036	0.031054	0.658163	0.689655	0.181345	0.361111	0.5
	1037	0.0196914	0.72	0.666667	0.125851	0.510204	0.571429
	1038	0.0274424	0.688889	0.666667	0.126269	0.583333	0.571429
	1039	0.0536821	0.613333	0.384615	0.167757	0.714286	0.666667
	1040	0.0429495	0.586667	0.628571	0.317117	0.653061	0.533333
	1041	0.0349251	0.642857	0.642857	0.191809	0.388889	0.5
	1042	0.0234477	0.675556	0.645161	0.134684	0.632653	0.615385
	1043	0.0306432	0.657778	0.709677	0.128918	0.305556	0.307692
	1044	0.0404341	0.734694	0.6875	0.142977	0.777778	0.727273
	1045	0.0417531	0.613333	0.588235	0.311918	0.673469	0.666667
	1046	0.0337287	0.765306	0.666667	0.18661	0.777778	0.545455
	1047	0.0222513	0.706667	0.689655	0.131116	0.428571	0.5
	1048	0.0222982	0.821429	0.72	0.115739	0.222222	0.363636
	1049	0.0510073	0.595556	0.434783	0.162492	0.836735	0.545455
	1050	0.0455347	0.626667	0.666667	0.322212	0.571429	0.615385
	1051	0.0375101	0.760204	0.615385	0.196904	0.805556	0.666667
	1052	0.025921	0.684444	0.666667	0.13978	0.44898	0.428571
	1053	0.0256938	0.795918	0.714286	0.119577	0.222222	0.307692
	1054	0.0377573	0.714286	0.6875	0.137882	0.861111	0.666667
	1055	0.0485987	0.515556	0.529412	0.327177	0.571429	0.666667
	1056	0.0405743	0.668367	0.642857	0.201869	0.75	0.6
	1057	0.0290969	0.657778	0.666667	0.144744	0.55102	0.5
	1058	0.0291438	0.816327	0.814815	0.124529	0.194444	0.181818
	1059	0.0315213	0.684444	0.727273	0.128775	0.388889	0.5
	1060	0.0437192	0.648889	0.611111	0.320734	0.714286	0.571429
	1061	0.0356948	0.760204	0.666667	0.195426	0.277778	0.363636
	1062	0.0242117	0.773333	0.689655	0.139933	0.428571	0.2
	1063	0.0222982	0.770408	0.545455	0.115726	0.166667	0
	1064	0.0490412	0.546667	0.272727	0.153676	0.510204	0.363636
	1065	0.0474738	0.671111	0.722222	0.330744	0.836735	0.714286
	1066	0.0394493	0.693878	0.538462	0.205436	0.25	0.363636
	1067	0.0278546	0.724444	0.709677	0.148312	0.55102	0.333333
	1068	0.0258323	0.826531	0.740741	0.120986	0.333333	0
	1069	0.0358181	0.739796	0.709677	0.12935	0.75	0.615385
	1070	0.0505648	0.56	0.628571	0.335709	0.673469	0.666667
	1071	0.0425404	0.678571	0.615385	0.210401	0.333333	0.363636
	1072	0.0310573	0.697778	0.733333	0.153276	0.632653	0.5
	1073	0.0291438	0.841837	0.72	0.125951	0.666667	0.571429
	1074	0.0295552	0.666667	0.709677	0.120256	0.388889	0.428571
	1075	0.0530456	0.613333	0.685714	0.340804	0.714286	0.571429
	1076	0.0450211	0.739796	0.692308	0.215496	0.638889	0.4
	1077	0.0334264	0.702222	0.666667	0.158372	0.469388	0.363636
	1078	0.0313961	0.826531	0.75	0.131046	0.361111	0.363636
	1079	0.0293184	0.826531	0.714286	0.121105	0.194444	0
	1080	0.037406	0.724444	0.727273	0.307822	0.755102	0.714286
	1081	0.0293815	0.72449	0.545455	0.182513	0.361111	0.307692
	1082	0.0193141	0.77551	0.709677	0.135384	0.333333	0.333333
	1083	0.0392799	0.729592	0.666667	0.140478	0.527778	0.5
	1084	0.0553544	0.488889	0.444444	0.166584	0.285714	0.2
	1085	0.0403572	0.666667	0.666667	0.312787	0.571429	0.470588
	1086	0.0323328	0.688776	0.64	0.187478	0.388889	0.625
	1087	0.0222955	0.841837	0.740741	0.140349	0.5	0.615385
	1088	0.0260716	0.697778	0.625	0.119804	0.472222	0.571429
	1089	0.0524032	0.52	0.518519	0.161623	0.673469	0.714286
	1090	0.0441578	0.68	0.647059	0.322732	0.693878	0.666667
	1091	0.0361333	0.653061	0.5	0.197423	0.416667	0.625
	1092	0.026066	0.80102	0.827586	0.149835	0.333333	0.615385
	1093	0.0292474	0.697778	0.727273	0.122572	0.277778	0.166667
	1094	0.039134	0.693878	0.642857	0.136994	0.416667	0.4
	1095	0.0429778	0.72	0.666667	0.317882	0.714286	0.625
	1096	0.0349533	0.744898	0.666667	0.192573	0.805556	0.444444
	1097	0.0248859	0.806122	0.733333	0.145444	0.583333	0.444444
	1098	0.0208486	0.760204	0.666667	0.108764	0.305556	0.307692
	1099	0.0497826	0.453333	0.285714	0.156528	0.734694	0.666667
	1100	0.0466917	0.711111	0.764706	0.327668	0.77551	0.571429
	1101	0.038667	0.719388	0.583333	0.202359	0.888889	0.727273
	1102	0.0285704	0.719388	0.625	0.154771	0.611111	0.571429
	1103	0.0242179	0.744898	0.733333	0.1127	0.222222	0.428571
	1104	0.036511	0.704082	0.709677	0.132058	0.694444	0.444444
	1105	0.0497297	0.635556	0.628571	0.332478	0.55102	0.588235
	1106	0.0417051	0.668367	0.56	0.207169	0.805556	0.833333
	1107	0.0316378	0.765306	0.692308	0.159581	0.527778	0.615385
	1108	0.0276005	0.80102	0.758621	0.117497	0.166667	0.166667
	1109	0.0301134	0.724444	0.606061	0.122433	0.305556	0.333333
	1110	0.044917	0.764444	0.645161	0.326414	0.795918	0.625
	1111	0.0368924	0.770408	0.75	0.201105	0.472222	0.533333
	1112	0.0268251	0.836735	0.692308	0.153976	0.361111	0.363636
	1113	0.0207161	0.714286	0.608696	0.107329	0.222222	0.307692
	1114	0.0478435	0.466667	0.416667	0.147996	0.510204	0.461538
	1115	0.0486047	0.724444	0.742857	0.335934	0.877551	0.823529
	1116	0.04058	0.72449	0.454545	0.210625	0.472222	0.571429
	1117	0.0304834	0.755102	0.642857	0.163037	0.416667	0.461538
	1118	0.0242238	0.744898	0.692308	0.112688	0.444444	0.5
	1119	0.034598	0.729592	0.666667	0.123792	0.583333	0.666667
	1120	0.0516688	0.648889	0.647059	0.340743	0.714286	0.705882
	1121	0.0436443	0.658163	0.692308	0.215434	0.611111	0.666667
	1122	0.0335769	0.806122	0.64	0.167846	0.5	0.5
	1123	0.0274679	0.739796	0.740741	0.117497	0.611111	0.666667
	1124	0.0281743	0.746667	0.666667	0.11418	0.305556	0.625
	1125	0.0541012	0.702222	0.764706	0.345679	0.77551	0.625
	1126	0.0460765	0.755102	0.666667	0.22037	0.861111	0.727273
	1127	0.0359799	0.75	0.714286	0.172782	0.444444	0.333333
	1128	0.0297124	0.72449	0.692308	0.122433	0.416667	0.461538
	1129	0.0277935	0.806122	0.64	0.11418	0.222222	0
	1130	0.047074	0.537778	0.5625	0.353759	0.714286	0.666667
	1131	0.0390496	0.795918	0.733333	0.228451	0.5	0.571429
	1132	0.0290079	0.862245	0.689655	0.181775	0.333333	0.25
	1133	0.0246931	0.702222	0.666667	0.155231	0.428571	0.166667
	1134	0.0456864	0.582222	0.416667	0.120651	0.408163	0.181818
	1135	0.0507827	0.595556	0.647059	0.362704	0.836735	0.75
	1136	0.0427581	0.734694	0.615385	0.237395	0.5	0.545455
	1137	0.0326864	0.729592	0.709677	0.190231	0.416667	0.625
	1138	0.0283294	0.702222	0.6	0.163116	0.530612	0.461538
	1139	0.0325092	0.72449	0.689655	0.097391	0.722222	0.545455
	1140	0.0539196	0.52	0.571429	0.367668	0.653061	0.588235
	1141	0.0458952	0.704082	0.666667	0.24236	0.444444	0.461538
	1142	0.0358535	0.821429	0.714286	0.195196	0.527778	0.615385
	1143	0.0315387	0.671111	0.645161	0.168081	0.55102	0.333333
	1144	0.0262004	0.72	0.727273	0.0882964	0.416667	0.428571
	1145	0.0563545	0.56	0.628571	0.372764	0.714286	0.615385
	1146	0.0483299	0.795918	0.758621	0.247455	0.833333	0.727273
	1147	0.0382582	0.72449	0.774194	0.200291	0.527778	0.4
	1148	0.0339012	0.617778	0.545455	0.173176	0.530612	0.5
	1149	0.0260176	0.806122	0.72	0.0891456	0.166667	0.166667
	1150	0.0582936	0.586667	0.685714	0.381296	0.816327	0.8
	1151	0.0502691	0.760204	0.692308	0.255987	0.555556	0.5
	1152	0.0401973	0.795918	0.714286	0.208823	0.333333	0.4
	1153	0.0358348	0.742222	0.666667	0.181708	0.469388	0.181818
	1154	0.0300344	0.77551	0.666667	0.107619	0.361111	0.333333
	1155	0.038741	0.697778	0.666667	0.315145	0.673469	0.666667
	1156	0.0307092	0.637755	0.538462	0.189824	0.527778	0.4
	1157	0.0237458	0.804444	0.764706	0.165862	0.277778	0.363636
	1158	0.0379449	0.780612	0.758621	0.133155	0.638889	0.714286
	1159	0.0540194	0.462222	0.4	0.159261	0.469388	0.363636
	1160	0.0417526	0.653333	0.611111	0.32011	0.693878	0.75
	1161	0.0337208	0.535714	0.533333	0.194789	0.611111	0.4
	1162	0.0267575	0.848889	0.764706	0.170826	0.277778	0
	1163	0.0247682	0.702222	0.666667	0.112481	0.5	0.615385
	1164	0.0510079	0.528889	0.444444	0.1543	0.77551	0.571429
	1165	0.0455866	0.626667	0.631579	0.329826	0.734694	0.705882
	1166	0.0375548	0.540816	0.48	0.204506	0.5	0.444444
	1167	0.0305914	0.84	0.764706	0.180543	0.333333	0.25
	1168	0.0280062	0.706667	0.75	0.115478	0.277778	0.333333
	1169	0.037797	0.739796	0.774194	0.1299	0.722222	0.5
	1170	0.0443902	0.697778	0.628571	0.325205	0.714286	0.75
	1171	0.0363584	0.647959	0.592593	0.199884	0.805556	0.444444
	1172	0.029395	0.8	0.6875	0.175922	0.388889	0.2
	1173	0.0196612	0.75	0.666667	0.101441	0.361111	0.222222
	1174	0.0483702	0.466667	0.210526	0.149205	0.816327	0.769231
	1175	0.0481356	0.724444	0.742857	0.334762	0.77551	0.75
	1176	0.0401038	0.642857	0.56	0.209442	0.861111	0.5
	1177	0.0331403	0.791111	0.774194	0.185479	0.444444	0.2
	1178	0.0230928	0.734694	0.6875	0.105606	0.333333	0.333333
	1179	0.0351563	0.760204	0.75	0.124964	0.75	0.666667
	1180	0.0512358	0.617778	0.631579	0.339572	0.714286	0.75
	1181	0.043204	0.586735	0.592593	0.214251	0.916667	0.666667
	1182	0.0362406	0.835556	0.705882	0.190289	0.527778	0
	1183	0.0265068	0.811224	0.758621	0.110403	0.222222	0.363636
	1184	0.0288842	0.742222	0.6875	0.115339	0.388889	0.363636
	1185	0.0463563	0.724444	0.611111	0.333737	0.836735	0.8
	1186	0.0383245	0.627551	0.551724	0.208416	0.555556	0.666667
	1187	0.0313611	0.702222	0.5625	0.184454	0.388889	0.363636
	1188	0.0196673	0.627551	0.538462	0.100006	0.5	0.363636
	1189	0.0464042	0.404444	0.24	0.140673	0.673469	0.714286
	1190	0.0500748	0.711111	0.7	0.343028	0.816327	0.8
	1191	0.042043	0.602041	0.551724	0.217707	0.611111	0.545455
	1192	0.0350794	0.711111	0.625	0.193744	0.444444	0.222222
	1193	0.0232373	0.719388	0.692308	0.105594	0.638889	0.545455
	1194	0.0332172	0.72449	0.787879	0.116698	0.722222	0.714286
	1195	0.0532019	0.653333	0.594595	0.347837	0.755102	0.8
	1196	0.0451701	0.556122	0.533333	0.222517	0.694444	0.545455
	1197	0.0382067	0.755556	0.685714	0.198554	0.527778	0.25
	1198	0.0265129	0.734694	0.642857	0.110403	0.666667	0.666667
	1199	0.0269182	0.742222	0.666667	0.107086	0.361111	0.461538
	1200	0.0556466	0.711111	0.685714	0.352773	0.755102	0.8
	1201	0.0476148	0.627551	0.571429	0.227453	0.944444	0.833333
	1202	0.0406513	0.671111	0.5625	0.20349	0.5	0.5
	1203	0.0288011	0.714286	0.666667	0.115339	0.583333	0.615385
	1204	0.0267174	0.760204	0.642857	0.107086	0.222222	0.2
	1205	0.048564	0.528889	0.631579	0.361326	0.77551	0.857143
	1206	0.0405322	0.678571	0.666667	0.236005	0.611111	0.666667
	1207	0.0335689	0.822222	0.774194	0.212043	0.166667	0.333333
	1208	0.0238286	0.72	0.666667	0.147694	0.346939	0.5
	1209	0.0441964	0.555556	0.416667	0.113084	0.734694	0.615385
	1210	0.0523034	0.564444	0.684211	0.370026	0.795918	0.714286
	1211	0.0442717	0.647959	0.5	0.244706	0.638889	0.6
	1212	0.0373082	0.848889	0.764706	0.220743	0.25	0.181818
	1213	0.0275274	0.706667	0.6	0.155823	0.510204	0.5
	1214	0.0310802	0.770408	0.758621	0.0900681	0.888889	0.909091
	1215	0.055506	0.488889	0.631579	0.374991	0.714286	0.714286
	1216	0.0474742	0.556122	0.645161	0.249671	0.611111	0.6
	1217	0.0405109	0.826667	0.75	0.225708	0.305556	0
	1218	0.0307706	0.657778	0.625	0.160788	0.591837	0.5
	1219	0.0248988	0.706667	0.742857	0.0809735	0.527778	0.615385
	1220	0.0579526	0.56	0.684211	0.380086	0.77551	0.714286
	1221	0.0499208	0.683673	0.6	0.254766	0.833333	0.666667
	1222	0.0429574	0.804444	0.774194	0.230803	0.305556	0.2
	1223	0.0331766	0.617778	0.6	0.165883	0.387755	0.363636
	1224	0.0249019	0.770408	0.642857	0.0818227	0.305556	0.363636
	1225	0.0599187	0.542222	0.631579	0.388618	0.857143	0.769231
	1226	0.0518869	0.632653	0.571429	0.263298	0.638889	0.444444
	1227	0.0449235	0.76	0.666667	0.239335	0.333333	0.181818
	1228	0.0351371	0.688889	0.6	0.174415	0.530612	0.5
	1229	0.0291149	0.760204	0.615385	0.100296	0.694444	0.25
	1230	0.0497111	0.626667	0.631579	0.365696	0.734694	0.714286
	1231	0.0416793	0.683673	0.692308	0.240376	0.611111	0.615385
	1232	0.0347083	0.848889	0.705882	0.216413	0.194444	0.363636
	1233	0.0294474	0.836735	0.774194	0.178612	0.5	0.5
	1234	0.0430493	0.466667	0.384615	0.108714	0.673469	0.714286
	1235	0.0533836	0.635556	0.682927	0.373988	0.77551	0.705882
	1236	0.0453518	0.617347	0.48	0.248668	0.638889	0.666667
	1237	0.0383808	0.804444	0.764706	0.224705	0.25	0.2
	1238	0.0331198	0.780612	0.774194	0.186903	0.5	0.615385
	1239	0.0299083	0.755102	0.709677	0.0857378	0.666667	0.615385
	1240	0.0565567	0.56	0.65	0.378798	0.734694	0.666667
	1241	0.0485249	0.581633	0.571429	0.253477	0.722222	0.666667
	1242	0.0415539	0.8	0.705882	0.229515	0.333333	0.222222
	1243	0.036293	0.795918	0.758621	0.191713	0.611111	0.714286
	1244	0.0235633	0.742222	0.709677	0.0761258	0.388889	0.571429
	1245	0.0589554	0.608889	0.666667	0.383734	0.755102	0.75
	1246	0.0509236	0.658163	0.615385	0.258413	0.888889	0.8
	1247	0.0439526	0.773333	0.705882	0.234451	0.388889	0.222222
	1248	0.0386916	0.69898	0.689655	0.196649	0.694444	0.714286
	1249	0.0234166	0.744898	0.689655	0.0761258	0.25	0.363636
	1250	0.0608946	0.662222	0.615385	0.391999	0.77551	0.857143
	1251	0.0528628	0.591837	0.592593	0.266679	0.777778	0.727273
	1252	0.0458918	0.733333	0.645161	0.242716	0.416667	0.5
	1253	0.0406308	0.785714	0.758621	0.204914	0.555556	0.461538
	1254	0.0274394	0.709184	0.583333	0.0926442	0.555556	0.714286
	1255	0.0632735	0.511111	0.648649	0.420578	0.795918	0.769231
	1256	0.0552418	0.632653	0.6875	0.295257	0.694444	0.666667
	1257	0.0482707	0.822222	0.727273	0.271294	0.25	0.363636
	1258	0.0430053	0.739796	0.75	0.23346	0.611111	0.615385
	1259	0.0356185	0.635556	0.588235	0.189219	0.489796	0.363636

## Sheet: Figure 4
			ABIDE		HBN
			Diversity	AUC	Diversity	AUC
Raw	Training strata	0	0.0115232	0.768112	0.0941842	0.427778
		1	0.0146071	0.758418	0.132253	0.402778
		2	0.0177602	0.783163	0.145951	0.327778
		3	0.0222928	0.818112	0.154111	0.480556
		4	0.026961	0.673724	0.162187	0.466667
		5	0.0331144	0.706888	0.178375	0.55
		6	0.0158296	0.762245	0.137987	0.463889
		7	0.0189477	0.801786	0.151359	0.333333
		8	0.0233567	0.789796	0.159327	0.458333
		9	0.028051	0.747194	0.167208	0.558333
		10	0.034068	0.706888	0.182068	0.577778
		11	0.0206749	0.743112	0.173279	0.463889
		12	0.0250335	0.744643	0.181439	0.5
		13	0.0298725	0.670918	0.189515	0.483333
		14	0.0358551	0.721939	0.202043	0.558333
		15	0.0265492	0.766071	0.188428	0.466667
		16	0.0314857	0.704082	0.196499	0.447222
		17	0.0373707	0.691837	0.208069	0.452778
		18	0.0337052	0.7375	0.20065	0.602778
		19	0.0393921	0.702806	0.211649	0.566667
		20	0.0418629	0.620918	0.215256	0.713889
		21	0.0159129	0.671429	0.13843	0.575
		22	0.0190636	0.754082	0.151802	0.552778
		23	0.0234888	0.81301	0.15977	0.577778
		24	0.0282644	0.73648	0.167651	0.65
		25	0.0343104	0.624235	0.182061	0.719444
		26	0.0208132	0.67551	0.174218	0.530556
		27	0.0251855	0.722449	0.182378	0.708333
		28	0.0301101	0.641327	0.190454	0.727778
		29	0.0361194	0.700765	0.202473	0.688889
		30	0.0266887	0.778316	0.189367	0.563889
		31	0.0317126	0.730102	0.197438	0.619444
		32	0.0376226	0.687245	0.208499	0.616667
		33	0.0338876	0.705867	0.201589	0.711111
		34	0.0395974	0.680102	0.212079	0.752778
		35	0.0420828	0.517092	0.215686	0.791667
		36	0.0207759	0.733418	0.172016	0.544444
		37	0.02506	0.71148	0.179983	0.602778
		38	0.0299735	0.648214	0.187864	0.536111
		39	0.0358816	0.639286	0.199211	0.636111
		40	0.0265733	0.766837	0.187064	0.622222
		41	0.0315843	0.806888	0.19494	0.647222
		42	0.0373949	0.664541	0.205368	0.594444
		43	0.0337294	0.783673	0.199147	0.652778
		44	0.0393458	0.692857	0.209027	0.675
		45	0.041887	0.635204	0.212705	0.688889
		46	0.0267914	0.669133	0.191547	0.636111
		47	0.0319147	0.678316	0.199618	0.661111
		48	0.0377252	0.707908	0.208578	0.638889
		49	0.0339871	0.635459	0.203769	0.713889
		50	0.0396029	0.647704	0.212158	0.644444
		51	0.0421823	0.590051	0.215766	0.694444
		52	0.0339504	0.704082	0.204043	0.708333
		53	0.0395137	0.628316	0.211891	0.605556
		54	0.0421456	0.621939	0.215494	0.697222
		55	0.0420586	0.628061	0.215313	0.730556
		56	0.0147537	0.756122	0.134722	0.372222
		57	0.0178718	0.807908	0.148095	0.469444
		58	0.0222468	0.794898	0.156062	0.391667
		59	0.0269751	0.758418	0.163943	0.538889
		60	0.0329581	0.743112	0.178308	0.480556
		61	0.0196336	0.788776	0.170569	0.358333
		62	0.0239559	0.737755	0.178729	0.386111
		63	0.0288312	0.739286	0.186805	0.383333
		64	0.0347775	0.743878	0.198765	0.502778
		65	0.0254715	0.752296	0.185718	0.455556
		66	0.0304443	0.7625	0.193789	0.475
		67	0.0362931	0.718622	0.204791	0.427778
		68	0.0326276	0.725	0.19794	0.591667
		69	0.0382805	0.66148	0.208371	0.552778
		70	0.0407852	0.668622	0.211979	0.552778
		71	0.0196255	0.770663	0.168308	0.458333
		72	0.0238614	0.768622	0.176276	0.558333
		73	0.0287257	0.770408	0.184157	0.472222
		74	0.0345727	0.668112	0.195459	0.633333
		75	0.025386	0.770663	0.183356	0.441667
		76	0.030346	0.779082	0.191232	0.475
		77	0.0360973	0.751276	0.201615	0.486111
		78	0.0324989	0.73852	0.195439	0.5
		79	0.0380601	0.6875	0.205274	0.516667
		80	0.040618	0.668367	0.208952	0.605556
		81	0.0256596	0.759439	0.187898	0.422222
		82	0.0307315	0.706122	0.195969	0.483333
		83	0.0364811	0.703061	0.20487	0.411111
		84	0.0328125	0.671173	0.20012	0.447222
		85	0.0383716	0.706122	0.20845	0.55
		86	0.0409702	0.615306	0.212058	0.613889
		87	0.0328303	0.682398	0.200395	0.580556
		88	0.0383369	0.670408	0.208183	0.480556
		89	0.040988	0.664796	0.211786	0.516667
		90	0.0409628	0.607398	0.211605	0.533333
		91	0.0188768	0.770918	0.163351	0.533333
		92	0.0231481	0.73699	0.171318	0.533333
		93	0.0280744	0.739541	0.179199	0.577778
		94	0.0339697	0.673724	0.190376	0.655556
		95	0.0246614	0.798469	0.178398	0.552778
		96	0.0296852	0.825	0.186274	0.594444
		97	0.035483	0.725765	0.196532	0.575
		98	0.0318175	0.790306	0.190481	0.519444
		99	0.0374224	0.655612	0.200192	0.569444
		100	0.0399751	0.651531	0.203869	0.7
		101	0.0248906	0.703827	0.183079	0.655556
		102	0.0300283	0.693112	0.19115	0.633333
		103	0.0358244	0.708929	0.1999	0.625
		104	0.0320863	0.715306	0.195301	0.719444
		105	0.0376892	0.62602	0.20348	0.522222
		106	0.0402815	0.601276	0.207087	0.761111
		107	0.0320496	0.737755	0.195576	0.616667
		108	0.0376001	0.655867	0.203213	0.569444
		109	0.0402448	0.648469	0.206816	0.666667
		110	0.040145	0.596939	0.206635	0.672222
		111	0.0236798	0.732143	0.175023	0.591667
		112	0.02877	0.741837	0.182899	0.636111
		113	0.0345014	0.695153	0.191512	0.522222
		114	0.0308328	0.735714	0.187106	0.594444
		115	0.0363754	0.670663	0.195172	0.605556
		116	0.0389904	0.642347	0.198849	0.683333
		117	0.0308483	0.766071	0.187888	0.638889
		118	0.0363384	0.671429	0.195414	0.605556
		119	0.0390059	0.683163	0.199087	0.616667
		120	0.0389644	0.655867	0.199212	0.652778
		121	0.0295247	0.673469	0.172608	0.691667
		122	0.0350528	0.654592	0.179703	0.55
		123	0.0377199	0.67398	0.183306	0.641667
		124	0.0375947	0.613776	0.183125	0.7
		125	0.0360076	0.605612	0.176561	0.594444
		126	0.0120483	0.765561	0.0893998	0.430556
		127	0.0151989	0.736735	0.103097	0.377778
		128	0.0196446	0.736735	0.111257	0.452778
		129	0.0243997	0.714541	0.119333	0.530556
		130	0.0304662	0.620918	0.134965	0.527778
		131	0.0169284	0.794643	0.12428	0.333333
		132	0.0213209	0.787245	0.132641	0.422222
		133	0.0262253	0.753571	0.140922	0.555556
		134	0.0322547	0.728316	0.154078	0.558333
		135	0.0228241	0.728061	0.13951	0.377778
		136	0.0278279	0.751531	0.147785	0.288889
		137	0.0337579	0.70051	0.159943	0.422222
		138	0.030023	0.791071	0.151863	0.522222
		139	0.0357532	0.7	0.163425	0.513889
		140	0.0382181	0.68801	0.166946	0.569444
		141	0.016908	0.743622	0.122551	0.425
		142	0.0212127	0.726786	0.130711	0.325
		143	0.0261056	0.745408	0.138787	0.469444
		144	0.0320343	0.659184	0.151247	0.641667
		145	0.022726	0.765816	0.1377	0.330556
		146	0.0277164	0.741327	0.145771	0.363889
		147	0.0335476	0.671939	0.157273	0.477778
		148	0.0298821	0.76301	0.149922	0.547222
		149	0.0355194	0.705612	0.160853	0.541667
		150	0.0380397	0.687755	0.16446	0.661111
		151	0.0229235	0.735204	0.1396	0.388889
		152	0.0280267	0.72602	0.147875	0.433333
		153	0.0338574	0.74898	0.157931	0.380556
		154	0.0301193	0.752041	0.151953	0.522222
		155	0.0357556	0.71301	0.161414	0.588889
		156	0.0383144	0.705357	0.164934	0.702778
		157	0.0300826	0.767092	0.151649	0.444444
		158	0.0356664	0.718878	0.16057	0.222222
		159	0.0382777	0.7125	0.164085	0.425
		160	0.0382113	0.714031	0.163558	0.519444
		161	0.0160713	0.706122	0.116781	0.541667
		162	0.0204137	0.703827	0.124941	0.45
		163	0.0253682	0.671939	0.133017	0.613889
		164	0.0313476	0.662245	0.145384	0.641667
		165	0.0219145	0.771939	0.13193	0.358333
		166	0.0269683	0.773214	0.140001	0.497222
		167	0.0328484	0.619388	0.15141	0.525
		168	0.0291135	0.739031	0.144152	0.588889
		169	0.0347968	0.621429	0.15499	0.591667
		170	0.0373086	0.603316	0.158597	0.725
		171	0.022063	0.731122	0.133934	0.466667
		172	0.0272315	0.691837	0.142209	0.555556
		173	0.0331112	0.734439	0.152148	0.497222
		174	0.0293011	0.708163	0.146287	0.755556
		175	0.0349837	0.666327	0.15563	0.630556
		176	0.0375326	0.653571	0.15915	0.777778
		177	0.0292068	0.792857	0.145983	0.522222
		178	0.034837	0.646684	0.154786	0.527778
		179	0.0374383	0.64898	0.158301	0.566667
		180	0.0372954	0.651531	0.157775	0.719444
		181	0.0208116	0.68852	0.126235	0.452778
		182	0.0259305	0.708929	0.134307	0.533333
		183	0.0317455	0.62449	0.144103	0.547222
		184	0.0280073	0.684439	0.138457	0.561111
		185	0.0336296	0.626786	0.147683	0.594444
		186	0.0362025	0.605357	0.151291	0.705556
		187	0.0279683	0.754847	0.138732	0.519444
		188	0.0335381	0.661735	0.147416	0.402778
		189	0.0361634	0.650765	0.151019	0.525
		190	0.036083	0.653571	0.150838	0.666667
		191	0.0265135	0.705102	0.119205	0.666667
		192	0.0321245	0.741071	0.127626	0.563889
		193	0.034745	0.684439	0.131142	0.547222
		194	0.0345796	0.658929	0.130615	0.719444
		195	0.032893	0.67551	0.123057	0.591667
		196	0.0138729	0.792602	0.108874	0.438889
		197	0.0181957	0.755357	0.117034	0.35
		198	0.0230705	0.758673	0.125111	0.502778
		199	0.0290173	0.709184	0.137683	0.533333
		200	0.019709	0.758929	0.124023	0.452778
		201	0.0246813	0.732398	0.132094	0.344444
		202	0.0305306	0.697449	0.143708	0.455556
		203	0.0268651	0.711224	0.136245	0.505556
		204	0.0325206	0.647449	0.147288	0.472222
		205	0.0350228	0.654847	0.150896	0.636111
		206	0.0198866	0.751786	0.125812	0.288889
		207	0.0249718	0.817602	0.134087	0.377778
		208	0.0308205	0.792347	0.144241	0.325
		209	0.0270824	0.773214	0.138164	0.433333
		210	0.0327369	0.701276	0.147724	0.452778
		211	0.0352775	0.722194	0.151244	0.6
		212	0.0270457	0.735459	0.13786	0.377778
		213	0.0326477	0.708418	0.14688	0.330556
		214	0.0352408	0.696939	0.150395	0.355556
		215	0.0351926	0.669643	0.149868	0.530556
		216	0.0187244	0.703316	0.118329	0.472222
		217	0.0237628	0.745153	0.1264	0.366667
		218	0.029546	0.722194	0.136402	0.394444
		219	0.0258773	0.752806	0.130551	0.436111
		220	0.0314707	0.669898	0.139982	0.408333
		221	0.034035	0.697959	0.143589	0.583333
		222	0.0258928	0.729592	0.130826	0.330556
		223	0.0314337	0.691837	0.139715	0.291667
		224	0.0340505	0.731122	0.143317	0.427778
		225	0.0340596	0.681633	0.143137	0.475
		226	0.0245176	0.743367	0.111083	0.455556
		227	0.0300974	0.733163	0.11972	0.341667
		228	0.0327128	0.73801	0.123235	0.444444
		229	0.0326392	0.665051	0.122708	0.502778
		230	0.0310522	0.685204	0.115151	0.397222
		231	0.016917	0.734949	0.106801	0.511111
		232	0.0219935	0.76352	0.114872	0.466667
		233	0.0278509	0.704082	0.125138	0.477778
		234	0.0241127	0.75051	0.119023	0.563889
		235	0.0297766	0.659439	0.128718	0.477778
		236	0.0323079	0.68699	0.132325	0.652778
		237	0.0240737	0.757653	0.119298	0.452778
		238	0.0296851	0.665306	0.128451	0.391667
		239	0.0322688	0.690306	0.132054	0.538889
		240	0.03223	0.672449	0.131873	0.627778
		241	0.0225747	0.757653	0.0992658	0.566667
		242	0.0282281	0.697959	0.108179	0.480556
		243	0.0308062	0.774745	0.111694	0.630556
		244	0.0306832	0.669898	0.111167	0.661111
		245	0.0289967	0.676786	0.103609	0.541667
		246	0.0203432	0.693878	0.0884554	0.563889
		247	0.0259651	0.701276	0.0975552	0.472222
		248	0.0285383	0.695408	0.101158	0.494444
		249	0.028507	0.665816	0.100977	0.563889
		250	0.0269176	0.695408	0.0944129	0.441667
		251	0.0236566	0.660714	0.0513015	0.655556
	Holdout strata	0	0.0233337	0.719388	0.215058	0.527778
		1	0.033439	0.811224	0.25914	0.305556
		2	0.0457077	0.782222	0.285466	0.583333
		3	0.062492	0.663265	0.311117	0.722222
		4	0.0785666	0.444444	0.337223	0.816327
		5	0.0155811	0.742222	0.12064	0.55102
		6	0.0317168	0.77551	0.238782	0.333333
		7	0.0439773	0.737778	0.265107	0.694444
		8	0.0607617	0.596939	0.290758	0.694444
		9	0.0768362	0.666667	0.316864	0.877551
		10	0.0175416	0.817778	0.129172	0.571429
		11	0.0235716	0.77551	0.203232	0.527778
		12	0.0420112	0.733333	0.256588	0.638889
		13	0.0587956	0.632653	0.282227	0.611111
		14	0.0748701	0.533333	0.308332	0.714286
		15	0.0200958	0.808889	0.134267	0.489796
		16	0.0259001	0.719388	0.208327	0.5
		17	0.0318561	0.765306	0.235358	0.305556
		18	0.0558672	0.647959	0.277131	0.666667
		19	0.0719417	0.542222	0.303237	0.755102
		20	0.0231908	0.831111	0.139232	0.591837
		21	0.0292126	0.760204	0.213292	0.555556
		22	0.0353918	0.806122	0.24031	0.305556
		23	0.0428893	0.791111	0.256445	0.666667
		24	0.0692209	0.44	0.298277	0.816327
		25	0.0268476	0.724444	0.147371	0.591837
		26	0.0326519	0.836735	0.215339	0.611111
		27	0.0386079	0.785714	0.240135	0.25
		28	0.0458347	0.688889	0.254943	0.555556
		29	0.0557213	0.515306	0.269377	0.777778
		30	0.0124337	0.729592	0.100285	0.666667
		31	0.0301382	0.80102	0.22818	0.333333
		32	0.0423988	0.733333	0.254505	0.5
		33	0.0591832	0.627551	0.280157	0.611111
		34	0.0752577	0.453333	0.306263	0.857143
		35	0.0143729	0.755102	0.10855	0.416667
		36	0.021972	0.704082	0.192363	0.611111
		37	0.0404597	0.755556	0.246252	0.555556
		38	0.057244	0.693878	0.271891	0.638889
		39	0.0733185	0.4	0.297997	0.673469
		40	0.0170353	0.729592	0.113486	0.611111
		41	0.0242907	0.642857	0.197299	0.527778
		42	0.0302969	0.77551	0.224863	0.333333
		43	0.0543762	0.663265	0.266955	0.611111
		44	0.0704507	0.404444	0.293061	0.734694
		45	0.0199447	0.734694	0.118296	0.527778
		46	0.0275358	0.678571	0.202109	0.555556
		47	0.0337628	0.826531	0.22966	0.25
		48	0.0413257	0.782222	0.246113	0.527778
		49	0.0677467	0.36	0.288256	0.836735
		50	0.0236959	0.734694	0.128163	0.555556
		51	0.0309513	0.734694	0.204433	0.666667
		52	0.0369575	0.75	0.229813	0.222222
		53	0.0442524	0.746667	0.24497	0.472222
		54	0.0542323	0.540816	0.259744	0.722222
		55	0.0163827	0.795918	0.133987	0.416667
		56	0.018023	0.804444	0.143976	0.510204
		57	0.0386564	0.733333	0.224628	0.583333
		58	0.0554408	0.642857	0.250267	0.583333
		59	0.0715153	0.564444	0.276373	0.714286
		60	0.0190541	0.75	0.139082	0.666667
		61	0.0205706	0.755556	0.149072	0.44898
		62	0.0285553	0.785714	0.203398	0.333333
		63	0.0525584	0.581633	0.245172	0.666667
		64	0.0686329	0.604444	0.271278	0.77551
		65	0.0220319	0.80102	0.144047	0.611111
		66	0.0236722	0.782222	0.154036	0.489796
		67	0.0320451	0.80102	0.20835	0.194444
		68	0.0395345	0.768889	0.224485	0.638889
		69	0.0658661	0.524444	0.266317	0.877551
		70	0.0258059	0.795918	0.153418	0.555556
		71	0.0273225	0.68	0.161713	0.612245
		72	0.0353071	0.760204	0.209174	0.138889
		73	0.0425258	0.715556	0.223982	0.5
		74	0.0524125	0.510204	0.238416	0.638889
		75	0.0209933	0.75	0.147614	0.472222
		76	0.0225042	0.831111	0.157604	0.387755
		77	0.0245384	0.729592	0.1849	0.527778
		78	0.0506192	0.632653	0.23664	0.666667
		79	0.0666937	0.475556	0.262746	0.632653
		80	0.023998	0.80102	0.152579	0.444444
		81	0.0256326	0.848889	0.162568	0.44898
		82	0.027832	0.693878	0.189865	0.611111
		83	0.0375684	0.768889	0.215966	0.638889
		84	0.0639	0.448889	0.257785	0.714286
		85	0.0277451	0.734694	0.161683	0.444444
		86	0.029256	0.746667	0.169978	0.591837
		87	0.0312903	0.806122	0.192644	0.75
		88	0.0405867	0.684444	0.215729	0.5
		89	0.0504733	0.556122	0.230151	0.694444
		90	0.0265651	0.770408	0.157674	0.611111
		91	0.028076	0.813333	0.167664	0.44898
		92	0.0301022	0.668367	0.19496	0.527778
		93	0.0321799	0.780612	0.204926	0.305556
		94	0.0611219	0.466667	0.25269	0.755102
		95	0.0302268	0.719388	0.166619	0.583333
		96	0.0316175	0.751111	0.174914	0.55102
		97	0.033483	0.765306	0.19758	0.638889
		98	0.035396	0.729592	0.205857	0.194444
		99	0.047697	0.52551	0.225215	0.777778
		100	0.0333169	0.714286	0.171429	0.611111
		101	0.0348278	0.724444	0.179724	0.673469
		102	0.036854	0.785714	0.202389	0.666667
		103	0.0389317	0.80102	0.210655	0.166667
		104	0.0414527	0.755556	0.215591	0.527778
		105	0.0125351	0.893333	0.100263	0.333333
		106	0.0290798	0.765306	0.221086	0.333333
		107	0.0413403	0.786667	0.247411	0.527778
		108	0.0581246	0.658163	0.273063	0.777778
		109	0.0741992	0.453333	0.299169	0.795918
		110	0.0145012	0.813333	0.108528	0.333333
		111	0.0209406	0.612245	0.185269	0.638889
		112	0.0393742	0.777778	0.239158	0.5
		113	0.0561585	0.69898	0.264797	0.638889
		114	0.0722331	0.373333	0.290903	0.714286
		115	0.0172705	0.786667	0.113464	0.333333
		116	0.0233052	0.586735	0.190205	0.555556
		117	0.0292552	0.744898	0.217769	0.361111
		118	0.0532663	0.673469	0.259861	0.666667
		119	0.0693408	0.391111	0.285967	0.755102
		120	0.0201504	0.8	0.118274	0.444444
		121	0.0265816	0.607143	0.195015	0.555556
		122	0.0327547	0.857143	0.222566	0.305556
		123	0.0402523	0.786667	0.239019	0.611111
		124	0.0665839	0.373333	0.281162	0.877551
		125	0.0240223	0.813333	0.129289	0.472222
		126	0.030057	0.719388	0.197554	0.694444
		127	0.036007	0.734694	0.222934	0.333333
		128	0.0432337	0.755556	0.238091	0.555556
		129	0.0531204	0.622449	0.252865	0.75
		130	0.0164715	0.897778	0.132778	0.194444
		131	0.0170646	0.777778	0.136683	0.571429
		132	0.0375303	0.72	0.217305	0.638889
		133	0.0543146	0.632653	0.242944	0.805556
		134	0.0703891	0.635556	0.26905	0.673469
		135	0.0192519	0.875556	0.137873	0.166667
		136	0.0196609	0.751111	0.141778	0.469388
		137	0.0274749	0.709184	0.196075	0.5
		138	0.0514078	0.617347	0.237849	0.694444
		139	0.0674823	0.577778	0.263955	0.755102
		140	0.0222003	0.871111	0.142838	0.222222
		141	0.0227933	0.76	0.146743	0.44898
		142	0.0309986	0.760204	0.201028	0.416667
		143	0.0384207	0.786667	0.217162	0.694444
		144	0.0646604	0.528889	0.258995	0.816327
		145	0.0260975	0.893333	0.153429	0.333333
		146	0.0265065	0.684444	0.154647	0.591837
		147	0.0343205	0.75	0.20208	0.333333
		148	0.041469	0.728889	0.216888	0.583333
		149	0.0512599	0.561224	0.231322	0.861111
		150	0.021218	0.822222	0.146405	0.222222
		151	0.0216213	0.835556	0.15031	0.510204
		152	0.0235427	0.596939	0.177577	0.583333
		153	0.0494417	0.647959	0.229317	0.694444
		154	0.0655162	0.448889	0.255423	0.734694
		155	0.0241941	0.795556	0.15137	0.277778
		156	0.0247814	0.848889	0.155275	0.591837
		157	0.0268686	0.612245	0.182542	0.638889
		158	0.0364269	0.791111	0.208643	0.666667
		159	0.0626666	0.413333	0.250463	0.734694
		160	0.0280636	0.853333	0.161695	0.361111
		161	0.0284669	0.755556	0.162913	0.653061
		162	0.0303883	0.770408	0.18555	0.666667
		163	0.0395029	0.711111	0.208635	0.472222
		164	0.0492938	0.596939	0.223057	0.861111
		165	0.0268672	0.755556	0.156465	0.333333
		166	0.0272705	0.804444	0.16037	0.367347
		167	0.0291837	0.612245	0.187637	0.611111
		168	0.0311498	0.765306	0.197603	0.361111
		169	0.059867	0.431111	0.245367	0.77551
		170	0.0306471	0.782222	0.166631	0.388889
		171	0.0308715	0.782222	0.167849	0.510204
		172	0.0326234	0.734694	0.190486	0.611111
		173	0.0344241	0.714286	0.198763	0.305556
		174	0.0464956	0.581633	0.218121	0.833333
		175	0.0337128	0.8	0.17144	0.333333
		176	0.0341161	0.737778	0.172658	0.571429
		177	0.0360293	0.739796	0.195295	0.638889
		178	0.0379954	0.795918	0.203561	0.277778
		179	0.040381	0.795556	0.208497	0.638889
		180	0.0178484	0.866667	0.139489	0.25
		181	0.0168222	0.739796	0.132416	0.555556
		182	0.0360194	0.742222	0.208197	0.527778
		183	0.0528037	0.663265	0.233837	0.555556
		184	0.0688782	0.417778	0.259943	0.673469
		185	0.0205718	0.844444	0.144425	0.25
		186	0.0194876	0.719388	0.137352	0.722222
		187	0.0259543	0.683673	0.186808	0.444444
		188	0.0499574	0.586735	0.228901	0.638889
		189	0.0660319	0.404444	0.255007	0.693878
		190	0.0234976	0.848889	0.149234	0.305556
		191	0.0224714	0.704082	0.142162	0.861111
		192	0.029408	0.785714	0.191606	0.361111
		193	0.0368974	0.764444	0.208059	0.527778
		194	0.063229	0.431111	0.250201	0.816327
		195	0.0273236	0.875556	0.159311	0.5
		196	0.0262394	0.693878	0.151306	0.694444
		197	0.0327062	0.709184	0.192912	0.25
		198	0.0399249	0.755556	0.208069	0.416667
		199	0.0498115	0.561224	0.222843	0.638889
		200	0.022511	0.813333	0.15269	0.277778
		201	0.0214267	0.72449	0.145618	0.472222
		202	0.0219435	0.607143	0.16751	0.611111
		203	0.0480183	0.653061	0.220635	0.638889
		204	0.0640928	0.337778	0.246741	0.612245
		205	0.0254637	0.844444	0.1575	0.277778
		206	0.0244375	0.739796	0.150427	0.555556
		207	0.0252011	0.586735	0.17232	0.611111
		208	0.0349314	0.768889	0.199806	0.666667
		209	0.061263	0.364444	0.241936	0.714286
		210	0.0292628	0.786667	0.167326	0.361111
		211	0.0281785	0.739796	0.159321	0.472222
		212	0.0286953	0.704082	0.175546	0.638889
		213	0.0379857	0.724444	0.200066	0.5
		214	0.0478724	0.658163	0.214828	0.611111
		215	0.0280828	0.791111	0.162436	0.333333
		216	0.0269985	0.75	0.155363	0.666667
		217	0.0275073	0.566327	0.177256	0.611111
		218	0.029579	0.734694	0.188288	0.305556
		219	0.058521	0.373333	0.237	0.816327
		220	0.0317952	0.733333	0.172112	0.444444
		221	0.0306544	0.653061	0.164108	0.666667
		222	0.0309232	0.668367	0.180333	0.638889
		223	0.0328302	0.632653	0.189695	0.305556
		224	0.0451312	0.617347	0.210041	0.694444
		225	0.0348346	0.751111	0.176776	0.5
		226	0.0337504	0.663265	0.168772	0.666667
		227	0.0342591	0.637755	0.184997	0.722222
		228	0.0363308	0.719388	0.194347	0.25
		229	0.0388518	0.786667	0.199932	0.583333
		230	0.0245652	0.88	0.178365	0.111111
		231	0.0235345	0.678571	0.17225	0.555556
		232	0.0221028	0.782222	0.165115	0.469388
		233	0.0460869	0.647959	0.197358	0.75
		234	0.0621614	0.471111	0.223464	0.693878
		235	0.0275884	0.875556	0.183329	0.138889
		236	0.0266174	0.790816	0.177215	0.583333
		237	0.0252696	0.8	0.17008	0.428571
		238	0.0330249	0.746667	0.176684	0.694444
		239	0.0592645	0.488889	0.218503	0.693878
		240	0.0314108	0.866667	0.192655	0.277778
		241	0.0303801	0.729592	0.18555	0.5
		242	0.0289484	0.697778	0.177255	0.612245
		243	0.0361481	0.72	0.177675	0.583333
		244	0.045939	0.596939	0.192096	0.75
		245	0.0302144	0.848889	0.188425	0.194444
		246	0.0291837	0.744898	0.18231	0.777778
		247	0.027752	0.777778	0.175175	0.306122
		248	0.0278031	0.734694	0.165644	0.555556
		249	0.0565122	0.511111	0.213408	0.755102
		250	0.0339485	0.853333	0.197591	0.305556
		251	0.0328598	0.668367	0.190486	0.722222
		252	0.0313464	0.693333	0.182191	0.489796
		253	0.0311233	0.714286	0.167803	0.416667
		254	0.0431868	0.561224	0.18716	0.777778
		255	0.03706	0.831111	0.202401	0.333333
		256	0.0360293	0.678571	0.195295	0.75
		257	0.0345976	0.675556	0.187	0.489796
		258	0.0346487	0.75	0.1726	0.25
		259	0.0370262	0.791111	0.177536	0.583333
		260	0.0321805	0.817778	0.196957	0.25
		261	0.0311498	0.80102	0.190842	0.5
		262	0.0297124	0.826667	0.183707	0.367347
		263	0.0278031	0.586735	0.16421	0.666667
		264	0.0545461	0.395556	0.204876	0.673469
		265	0.0358876	0.8	0.205857	0.333333
		266	0.0347989	0.668367	0.198751	0.555556
		267	0.0332799	0.791111	0.190456	0.591837
		268	0.0312618	0.688776	0.16779	0.638889
		269	0.0412476	0.576531	0.178895	0.777778
		270	0.0390261	0.804444	0.210666	0.333333
		271	0.0379954	0.734694	0.203561	0.555556
		272	0.036558	0.782222	0.195266	0.571429
		273	0.0346487	0.714286	0.1726	0.694444
		274	0.0350601	0.764444	0.169283	0.638889
		275	0.0414594	0.733333	0.215602	0.388889
		276	0.0403707	0.69898	0.208497	0.694444
		277	0.0388517	0.791111	0.200202	0.469388
		278	0.0368255	0.688776	0.177536	0.666667
		279	0.0347479	0.729592	0.169283	0.305556
		280	0.0151283	0.668367	0.109249	0.694444
		281	0.0277915	0.75	0.216593	0.333333
		282	0.0400521	0.733333	0.242918	0.555556
		283	0.0568364	0.642857	0.26857	0.666667
		284	0.072911	0.555556	0.294675	0.816327
		285	0.0170675	0.647959	0.117514	0.277778
		286	0.0196253	0.714286	0.180776	0.25
		287	0.0381129	0.72	0.234665	0.527778
		288	0.0548973	0.69898	0.260304	0.694444
		289	0.0709718	0.497778	0.28641	0.612245
		290	0.0198589	0.709184	0.12245	0.638889
		291	0.0219757	0.683673	0.185712	0.305556
		292	0.0279819	0.770408	0.213276	0.361111
		293	0.0520612	0.709184	0.255368	0.583333
		294	0.0681357	0.466667	0.281474	0.714286
		295	0.0226393	0.653061	0.12726	0.583333
		296	0.0251891	0.72449	0.190522	0.444444
		297	0.0314161	0.77551	0.218073	0.277778
		298	0.038979	0.764444	0.234526	0.555556
		299	0.0654	0.4	0.276669	0.795918
		300	0.0265195	0.642857	0.138728	0.583333
		301	0.0286363	0.755102	0.193197	0.5
		302	0.0346425	0.770408	0.218577	0.333333
		303	0.0419374	0.733333	0.233734	0.472222
		304	0.0519173	0.586735	0.248508	0.777778
		305	0.0189493	0.709184	0.141281	0.277778
		306	0.0156479	0.795556	0.132045	0.428571
		307	0.0362771	0.693333	0.212667	0.583333
		308	0.0530615	0.693878	0.238306	0.694444
		309	0.069136	0.671111	0.264412	0.714286
		310	0.0217532	0.765306	0.146376	0.75
		311	0.0182281	0.808889	0.13714	0.408163
		312	0.0262086	0.765306	0.191437	0.361111
		313	0.0502117	0.647959	0.233211	0.75
		314	0.0662862	0.568889	0.259317	0.693878
		315	0.0245985	0.729592	0.151341	0.666667
		316	0.0212971	0.782222	0.142105	0.408163
		317	0.0296658	0.790816	0.19639	0.222222
		318	0.0371552	0.742222	0.212524	0.666667
		319	0.0634868	0.555556	0.254357	0.836735
		320	0.028505	0.69898	0.162415	0.638889
		321	0.0249799	0.72	0.150154	0.571429
		322	0.0329604	0.75	0.197587	0.166667
		323	0.0401791	0.693333	0.212395	0.5
		324	0.0500658	0.591837	0.226829	0.833333
		325	0.0236923	0.755102	0.154908	0.222222
		326	0.0201616	0.857778	0.145672	0.367347
		327	0.0221917	0.683673	0.172939	0.111111
		328	0.0482725	0.704082	0.224679	0.638889
		329	0.064347	0.524444	0.250785	0.55102
		330	0.0265646	0.658163	0.159873	0.277778
		331	0.0232575	0.897778	0.150637	0.530612
		332	0.0254527	0.760204	0.177904	0.388889
		333	0.0351891	0.715556	0.204005	0.694444
		334	0.0615207	0.448889	0.245825	0.673469
		335	0.0304442	0.673469	0.170681	0.222222
		336	0.0269135	0.791111	0.15842	0.591837
		337	0.0289436	0.795918	0.181057	0.555556
		338	0.0382399	0.662222	0.204142	0.388889
		339	0.0481266	0.602041	0.218564	0.638889
		340	0.0292641	0.755102	0.164968	0.611111
		341	0.0257334	0.893333	0.155732	0.469388
		342	0.0277555	0.719388	0.182999	0.277778
		343	0.0298332	0.780612	0.192966	0.333333
		344	0.0587752	0.431111	0.240729	0.734694
		345	0.0330548	0.744898	0.175617	0.694444
		346	0.0293066	0.822222	0.163356	0.510204
		347	0.031168	0.780612	0.185993	0.472222
		348	0.033081	0.770408	0.19427	0.305556
		349	0.045382	0.561224	0.213628	0.805556
		350	0.036016	0.704082	0.180426	0.638889
		351	0.0324853	0.791111	0.168165	0.632653
		352	0.0345073	0.811224	0.190802	0.527778
		353	0.036585	0.826531	0.199068	0.25
		354	0.039106	0.702222	0.204004	0.555556
		355	0.0203764	0.653061	0.148475	0.25
		356	0.015335	0.80102	0.127923	0.416667
		357	0.0348041	0.72	0.203704	0.527778
		358	0.0515884	0.668367	0.229344	0.5
		359	0.067663	0.475556	0.25545	0.591837
		360	0.023123	0.704082	0.153411	0.694444
		361	0.0179845	0.704082	0.132859	0.444444
		362	0.0247257	0.739796	0.182315	0.416667
		363	0.048797	0.617347	0.224408	0.527778
		364	0.0648715	0.4	0.250514	0.673469
		365	0.0259482	0.678571	0.15822	0.75
		366	0.0209068	0.80102	0.137669	0.527778
		367	0.0281153	0.780612	0.187113	0.25
		368	0.0356701	0.742222	0.203566	0.555556
		369	0.0620912	0.435556	0.245708	0.816327
		370	0.0297836	0.658163	0.168751	0.722222
		371	0.024645	0.765306	0.146949	0.638889
		372	0.0313863	0.719388	0.188555	0.333333
		373	0.0386732	0.697778	0.203712	0.388889
		374	0.0486531	0.561224	0.218486	0.611111
		375	0.025036	0.755102	0.161676	0.333333
		376	0.0198974	0.780612	0.141125	0.305556
		377	0.0206324	0.683673	0.163017	0.305556
		378	0.0468841	0.704082	0.216142	0.555556
		379	0.0629586	0.435556	0.242248	0.469388
		380	0.0278873	0.668367	0.166486	0.583333
		381	0.022846	0.821429	0.145934	0.333333
		382	0.0238274	0.668367	0.167827	0.5
		383	0.033731	0.715556	0.195313	0.583333
		384	0.060152	0.4	0.237443	0.612245
		385	0.0316966	0.678571	0.176766	0.361111
		386	0.026558	0.821429	0.154964	0.416667
		387	0.027293	0.75	0.17119	0.5
		388	0.0367603	0.702222	0.195709	0.361111
		389	0.0467402	0.647959	0.210471	0.527778
		390	0.0305325	0.75	0.171422	0.722222
		391	0.0253939	0.760204	0.15087	0.416667
		392	0.026121	0.663265	0.172763	0.416667
		393	0.0283013	0.75	0.183795	0.333333
		394	0.0574621	0.431111	0.232507	0.77551
		395	0.0342557	0.734694	0.181552	0.888889
		396	0.0290225	0.709184	0.159751	0.527778
		397	0.0295098	0.704082	0.175976	0.527778
		398	0.0315263	0.75	0.185339	0.25
		399	0.0440506	0.576531	0.205685	0.666667
		400	0.0371931	0.673469	0.186216	0.75
		401	0.0320545	0.765306	0.164415	0.444444
		402	0.0327816	0.755102	0.18064	0.555556
		403	0.0349619	0.790816	0.189991	0.25
		404	0.0376146	0.706667	0.195575	0.472222
		405	0.0270012	0.75	0.186867	0.416667
		406	0.0219554	0.755102	0.167612	0.333333
		407	0.0206365	0.826667	0.160477	0.346939
		408	0.0449636	0.683673	0.19272	0.583333
		409	0.0610381	0.542222	0.218826	0.428571
		410	0.0299194	0.72449	0.191832	0.472222
		411	0.0249735	0.872449	0.172577	0.444444
		412	0.0237389	0.835556	0.165442	0.428571
		413	0.0318343	0.706667	0.172046	0.638889
		414	0.0581659	0.511111	0.213865	0.632653
		415	0.033753	0.729592	0.201641	0.388889
		416	0.0287072	0.831633	0.181057	0.472222
		417	0.0273883	0.773333	0.172762	0.530612
		418	0.0349311	0.68	0.173182	0.388889
		419	0.0448177	0.617347	0.187603	0.527778
		420	0.032573	0.806122	0.196928	0.666667
		421	0.0275272	0.811224	0.177672	0.472222
		422	0.0262083	0.831111	0.170537	0.428571
		423	0.0265324	0.780612	0.161006	0.361111
		424	0.0554663	0.506667	0.20877	0.673469
		425	0.0363189	0.795918	0.206577	0.888889
		426	0.031176	0.739796	0.185993	0.555556
		427	0.029775	0.737778	0.177698	0.489796
		428	0.0298248	0.770408	0.16331	0.25
		429	0.0421179	0.561224	0.182667	0.722222
		430	0.0393248	0.734694	0.211387	0.777778
		431	0.034279	0.816327	0.190802	0.583333
		432	0.0329601	0.764444	0.182507	0.489796
		433	0.0332842	0.806122	0.168107	0.166667
		434	0.0357971	0.742222	0.173043	0.472222
		435	0.0345122	0.77551	0.205459	0.388889
		436	0.0294664	0.836735	0.186204	0.361111
		437	0.0281418	0.897778	0.179069	0.428571
		438	0.0263938	0.678571	0.159572	0.305556
		439	0.0535272	0.453333	0.200238	0.510204
		440	0.0382319	0.729592	0.214843	0.583333
		441	0.0330889	0.770408	0.194258	0.388889
		442	0.0316824	0.822222	0.185963	0.55102
		443	0.0298248	0.755102	0.163297	0.361111
		444	0.0402049	0.602041	0.174402	0.722222
		445	0.041264	0.729592	0.219652	0.555556
		446	0.0362182	0.811224	0.199068	0.5
		447	0.0348937	0.813333	0.190773	0.571429
		448	0.0331457	0.77551	0.168107	0.583333
		449	0.033858	0.697778	0.16479	0.555556
		450	0.0437284	0.826531	0.224588	0.75
		451	0.0385854	0.75	0.204004	0.527778
		452	0.0371789	0.848889	0.195709	0.489796
		453	0.0353134	0.714286	0.173043	0.5
		454	0.0334004	0.795918	0.16479	0.222222
		455	0.021579	0.581633	0.155557	0.583333
		456	0.0175175	0.871111	0.142078	0.388889
		457	0.0336401	0.711111	0.19661	0.472222
		458	0.0504244	0.72449	0.22225	0.638889
		459	0.0664989	0.484444	0.248356	0.673469
		460	0.0243469	0.678571	0.160493	0.805556
		461	0.0202455	0.804444	0.147014	0.361111
		462	0.0236076	0.693878	0.175221	0.472222
		463	0.0476107	0.678571	0.217314	0.75
		464	0.0636852	0.4	0.24342	0.612245
		465	0.0272282	0.576531	0.165303	0.888889
		466	0.0231667	0.826667	0.151824	0.416667
		467	0.0270287	0.77551	0.180018	0.361111
		468	0.0345181	0.755556	0.196472	0.611111
		469	0.0608497	0.413333	0.238614	0.877551
		470	0.0310987	0.637755	0.175619	0.888889
		471	0.0269973	0.875556	0.161822	0.444444
		472	0.0303595	0.75	0.181676	0.333333
		473	0.0375782	0.72	0.196833	0.555556
		474	0.0474648	0.607143	0.211607	0.777778
		475	0.026286	0.678571	0.168759	0.472222
		476	0.0221846	0.764444	0.15528	0.5
		477	0.0195968	0.602041	0.155923	0.416667
		478	0.0456716	0.734694	0.209048	0.611111
		479	0.0617461	0.435556	0.235154	0.632653
		480	0.0291943	0.561224	0.173568	0.666667
		481	0.0251328	0.751111	0.160089	0.527778
		482	0.0228218	0.632653	0.160733	0.583333
		483	0.032552	0.737778	0.188219	0.555556
		484	0.0588836	0.391111	0.230349	0.693878
		485	0.0330379	0.602041	0.183633	0.611111
		486	0.0289364	0.791111	0.169837	0.583333
		487	0.0263486	0.709184	0.16431	0.638889
		488	0.035639	0.72	0.18883	0.444444
		489	0.0455257	0.673469	0.203592	0.638889
		490	0.0318578	0.658163	0.178504	0.805556
		491	0.0277564	0.706667	0.165025	0.5
		492	0.0251606	0.612245	0.165669	0.416667
		493	0.0272322	0.72449	0.176701	0.416667
		494	0.0561742	0.364444	0.225413	0.836735
		495	0.0356134	0.647959	0.18842	0.916667
		496	0.0314733	0.711111	0.174623	0.583333
		497	0.0286082	0.678571	0.169097	0.583333
		498	0.0305152	0.719388	0.178459	0.388889
		499	0.0428162	0.647959	0.198806	0.777778
		500	0.0386097	0.586735	0.193084	0.888889
		501	0.0345083	0.737778	0.179287	0.583333
		502	0.0319124	0.704082	0.173761	0.583333
		503	0.0339841	0.795918	0.183111	0.277778
		504	0.0365051	0.764444	0.188696	0.527778
		505	0.0282959	0.678571	0.194178	0.666667
		506	0.0242343	0.88	0.181038	0.222222
		507	0.0197277	0.817778	0.153183	0.469388
		508	0.0437076	0.69898	0.185397	0.833333
		509	0.0597821	0.502222	0.211503	0.673469
		510	0.0312734	0.658163	0.199143	0.694444
		511	0.0272529	0.862222	0.186002	0.25
		512	0.022861	0.817778	0.158148	0.489796
		513	0.030612	0.737778	0.164723	0.694444
		514	0.0568517	0.511111	0.206543	0.673469
		515	0.0351415	0.637755	0.208724	0.694444
		516	0.0310799	0.893333	0.195245	0.277778
		517	0.0265733	0.737778	0.165696	0.632653
		518	0.0337688	0.653333	0.166088	0.583333
		519	0.0435597	0.632653	0.180509	0.833333
		520	0.0339451	0.69898	0.204238	0.861111
		521	0.0298835	0.8	0.191098	0.25
		522	0.0253768	0.782222	0.163243	0.326531
		523	0.0254238	0.719388	0.153683	0.555556
		524	0.0541329	0.44	0.201447	0.795918
		525	0.0377235	0.709184	0.21366	0.861111
		526	0.0336221	0.848889	0.200181	0.333333
		527	0.0290038	0.733333	0.170632	0.510204
		528	0.0287765	0.709184	0.156216	0.5
		529	0.04084	0.617347	0.175573	0.861111
		530	0.0407907	0.622449	0.218469	0.861111
		531	0.0367291	0.826667	0.20499	0.361111
		532	0.0322224	0.711111	0.175442	0.510204
		533	0.0322694	0.790816	0.161013	0.305556
		534	0.0346469	0.737778	0.165949	0.611111
		535	0.0359112	0.683673	0.21277	0.583333
		536	0.0318496	0.76	0.19963	0.305556
		537	0.0273373	0.888889	0.171775	0.428571
		538	0.0254238	0.591837	0.152249	0.583333
		539	0.0521668	0.408889	0.192915	0.734694
		540	0.0396627	0.642857	0.221925	0.638889
		541	0.0355613	0.795556	0.208446	0.5
		542	0.0309374	0.813333	0.178897	0.571429
		543	0.028915	0.688776	0.156203	0.611111
		544	0.0389009	0.668367	0.167308	0.861111
		545	0.0427568	0.586735	0.226735	0.666667
		546	0.0386952	0.768889	0.213256	0.416667
		547	0.0341829	0.813333	0.183707	0.591837
		548	0.0322694	0.744898	0.161013	0.666667
		549	0.0326808	0.72	0.157696	0.638889
		550	0.0452345	0.673469	0.231671	0.777778
		551	0.0411331	0.702222	0.218192	0.472222
		552	0.0365092	0.844444	0.188643	0.387755
		553	0.0344788	0.72449	0.165949	0.611111
		554	0.0324012	0.760204	0.157696	0.388889
		555	0.0295949	0.663265	0.199719	0.611111
		556	0.025486	0.844444	0.18624	0.277778
		557	0.0223889	0.765306	0.164991	0.472222
		558	0.0423627	0.678571	0.178088	0.555556
		559	0.0584372	0.404444	0.204194	0.571429
		560	0.0325491	0.632653	0.204529	0.805556
		561	0.02848	0.822222	0.19105	0.277778
		562	0.025413	0.821429	0.169801	0.583333
		563	0.0291972	0.737778	0.157258	0.611111
		564	0.0555288	0.448889	0.199388	0.693878
		565	0.0363467	0.591837	0.213656	0.638889
		566	0.0322378	0.835556	0.199859	0.444444
		567	0.0291407	0.785714	0.178108	0.5
		568	0.0323301	0.671111	0.158808	0.444444
		569	0.0422168	0.668367	0.17357	0.527778
		570	0.0351667	0.658163	0.209465	0.861111
		571	0.0310578	0.786667	0.195986	0.305556
		572	0.0279607	0.780612	0.174737	0.611111
		573	0.0239314	0.693878	0.145741	0.5
		574	0.0528654	0.382222	0.194452	0.795918
		575	0.0388776	0.673469	0.218442	0.833333
		576	0.03473	0.786667	0.204645	0.5
		577	0.0316036	0.683673	0.182894	0.527778
		578	0.027259	0.673469	0.148437	0.416667
		579	0.0395521	0.607143	0.168783	0.694444
		580	0.0419185	0.602041	0.223106	0.861111
		581	0.0378096	0.768889	0.209309	0.527778
		582	0.0347125	0.693878	0.187558	0.694444
		583	0.0306832	0.714286	0.153089	0.25
		584	0.0331962	0.755556	0.158673	0.583333
		585	0.0371059	0.663265	0.21773	0.583333
		586	0.0329969	0.773333	0.204251	0.361111
		587	0.0298998	0.811224	0.183002	0.416667
		588	0.0237989	0.591837	0.142973	0.472222
		589	0.0509262	0.386667	0.186187	0.673469
		590	0.0407905	0.627551	0.226457	0.638889
		591	0.0366429	0.751111	0.21266	0.444444
		592	0.0335165	0.760204	0.190909	0.472222
		593	0.0272649	0.688776	0.147089	0.555556
		594	0.0376391	0.678571	0.160768	0.583333
		595	0.0438577	0.581633	0.231121	0.805556
		596	0.0397488	0.746667	0.217324	0.611111
		597	0.0366517	0.790816	0.195573	0.555556
		598	0.0305507	0.69898	0.151753	0.666667
		599	0.031257	0.737778	0.15067	0.527778
		600	0.0462871	0.642857	0.235907	0.805556
		601	0.0421395	0.688889	0.222111	0.611111
		602	0.039013	0.69898	0.200359	0.527778
		603	0.0327535	0.658163	0.15654	0.638889
		604	0.0308346	0.69898	0.149873	0.305556
		605	0.039266	0.729592	0.24473	0.666667
		606	0.0351968	0.848889	0.231589	0.25
		607	0.0321253	0.811224	0.210841	0.361111
		608	0.0278187	0.822222	0.18658	0.387755
		609	0.048812	0.444444	0.160956	0.653061
		610	0.0429715	0.688776	0.252886	0.638889
		611	0.0388626	0.844444	0.239407	0.361111
		612	0.0357611	0.688776	0.218125	0.527778
		613	0.0314122	0.751111	0.193239	0.571429
		614	0.035592	0.632653	0.136347	0.861111
		615	0.0461116	0.637755	0.257695	0.722222
		616	0.0420424	0.835556	0.244216	0.277778
		617	0.0389709	0.77551	0.222934	0.666667
		618	0.0346643	0.733333	0.198049	0.510204
		619	0.029326	0.711111	0.126735	0.666667
		620	0.0485434	0.693878	0.262631	0.888889
		621	0.0444344	0.751111	0.249152	0.388889
		622	0.0413329	0.673469	0.22787	0.666667
		623	0.036984	0.733333	0.202985	0.408163
		624	0.0291003	0.739796	0.126735	0.416667
		625	0.0504825	0.627551	0.270897	0.666667
		626	0.0463736	0.755556	0.257418	0.472222
		627	0.043272	0.77551	0.236136	0.583333
		628	0.0389176	0.822222	0.21125	0.489796
		629	0.0331172	0.714286	0.143254	0.611111
		630	0.0216894	0.751111	0.209783	0.387755
		631	0.0259542	0.77551	0.186539	0.222222
		632	0.0382147	0.728889	0.212865	0.361111
		633	0.054999	0.678571	0.238516	0.638889
		634	0.0710736	0.524444	0.264622	0.77551
		635	0.0236555	0.817778	0.218315	0.591837
		636	0.017815	0.734694	0.15099	0.555556
		637	0.0362486	0.777778	0.204345	0.472222
		638	0.0530329	0.734694	0.229984	0.611111
		639	0.0691075	0.471111	0.25609	0.632653
		640	0.0265049	0.835556	0.223411	0.55102
		641	0.0202224	0.714286	0.156085	0.416667
		642	0.0261724	0.811224	0.183115	0.25
		643	0.0501835	0.734694	0.224889	0.638889
		644	0.066258	0.466667	0.250995	0.673469
		645	0.0293047	0.728889	0.228375	0.469388
		646	0.023456	0.739796	0.16105	0.527778
		647	0.0296291	0.811224	0.188067	0.138889
		648	0.0371267	0.786667	0.204202	0.416667
		649	0.0634583	0.435556	0.246034	0.836735
		650	0.0332568	0.795556	0.240959	0.428571
		651	0.0269742	0.795918	0.164729	0.638889
		652	0.0329242	0.760204	0.189525	0.222222
		653	0.040151	0.76	0.204333	0.305556
		654	0.0500376	0.683673	0.218767	0.75
		655	0.0255435	0.617778	0.242057	0.612245
		656	0.0138949	0.72	0.103671	0.489796
		657	0.0343606	0.697778	0.180604	0.5
		658	0.051145	0.69898	0.206243	0.666667
		659	0.0672195	0.653333	0.232348	0.632653
		660	0.0284063	0.662222	0.247322	0.653061
		661	0.0165353	0.724444	0.108936	0.387755
		662	0.0243493	0.734694	0.159544	0.25
		663	0.0482822	0.729592	0.200978	0.611111
		664	0.0643567	0.64	0.227083	0.77551
		665	0.0312723	0.431111	0.252452	0.469388
		666	0.0196237	0.684444	0.114066	0.510204
		667	0.027829	0.744898	0.164661	0.166667
		668	0.0352511	0.724444	0.180456	0.527778
		669	0.0614908	0.595556	0.221958	1
		670	0.0352519	0.595556	0.264665	0.510204
		671	0.0233809	0.64	0.123279	0.55102
		672	0.0311949	0.755102	0.166921	0.166667
		673	0.0383434	0.706667	0.181357	0.305556
		674	0.0481343	0.591837	0.195429	0.75
		675	0.0303724	0.68	0.256139	0.734694
		676	0.0184957	0.742222	0.117752	0.346939
		677	0.0204171	0.77551	0.141898	0.361111
		678	0.0463161	0.760204	0.192161	0.527778
		679	0.0623906	0.537778	0.218267	0.530612
		680	0.0332661	0.617778	0.261269	0.673469
		681	0.0216117	0.711111	0.122882	0.571429
		682	0.023699	0.795918	0.147028	0.666667
		683	0.0332573	0.782222	0.171653	0.527778
		684	0.059497	0.515556	0.213141	0.816327
		685	0.037218	0.671111	0.273197	0.673469
		686	0.0253413	0.697778	0.131811	0.653061
		687	0.0272627	0.862245	0.151279	0.75
		688	0.0363773	0.688889	0.172838	0.361111
		689	0.0461682	0.688776	0.186897	0.722222
		690	0.0360216	0.591111	0.266534	0.653061
		691	0.0241449	0.715556	0.128147	0.469388
		692	0.0260581	0.77551	0.152293	0.472222
		693	0.0280242	0.790816	0.161123	0.222222
		694	0.0567414	0.533333	0.207876	0.755102
		695	0.0398816	0.675556	0.278292	0.693878
		696	0.0277888	0.693333	0.136907	0.469388
		697	0.0295407	0.816327	0.156374	0.638889
		698	0.0313413	0.785714	0.163497	0.25
		699	0.0434128	0.688776	0.181802	0.777778
		700	0.0428672	0.546667	0.283257	0.44898
		701	0.0309905	0.6	0.141871	0.591837
		702	0.0329037	0.857143	0.161339	0.611111
		703	0.0348698	0.760204	0.168449	0.166667
		704	0.0372554	0.755556	0.172695	0.416667
		705	0.0270103	0.724444	0.250275	0.571429
		706	0.0137048	0.795918	0.101758	0.5
		707	0.0328938	0.711111	0.172386	0.472222
		708	0.0496781	0.709184	0.198025	0.611111
		709	0.0657527	0.488889	0.224131	0.673469
		710	0.0298138	0.706667	0.25537	0.612245
		711	0.0164128	0.72449	0.106854	0.638889
		712	0.0228716	0.755102	0.151156	0.25
		713	0.0468747	0.709184	0.19293	0.555556
		714	0.0629492	0.44	0.219036	0.755102
		715	0.0326595	0.626667	0.260335	0.469388
		716	0.0193539	0.75	0.111818	0.694444
		717	0.0262825	0.790816	0.156108	0.222222
		718	0.0337719	0.733333	0.172243	0.5
		719	0.0601035	0.502222	0.214075	0.836735
		720	0.0365656	0.697778	0.271919	0.44898
		721	0.0231647	0.729592	0.122197	0.555556
		722	0.0296234	0.719388	0.158565	0.194444
		723	0.0368421	0.746667	0.173373	0.277778
		724	0.0467288	0.647959	0.187807	0.666667
		725	0.031753	0.733333	0.263902	0.795918
		726	0.018352	0.755102	0.115385	0.5
		727	0.0188607	0.704082	0.132657	0.472222
		728	0.0449355	0.714286	0.184398	0.555556
		729	0.06101	0.422222	0.210504	0.571429
		730	0.0346256	0.728889	0.268867	0.673469
		731	0.02132	0.780612	0.12035	0.5
		732	0.0220755	0.683673	0.137622	0.583333
		733	0.0318058	0.751111	0.163724	0.527778
		734	0.0581374	0.44	0.205543	0.714286
		735	0.0385048	0.746667	0.280185	0.612245
		736	0.0251038	0.69898	0.130462	0.444444
		737	0.0256126	0.765306	0.142034	0.666667
		738	0.0349029	0.746667	0.16512	0.361111
		739	0.0447896	0.739796	0.179541	0.694444
		740	0.0373248	0.728889	0.273962	0.653061
		741	0.0239238	0.75	0.125446	0.5
		742	0.0244245	0.653061	0.142717	0.444444
		743	0.0264962	0.790816	0.152684	0.166667
		744	0.0554382	0.471111	0.200448	0.77551
		745	0.041115	0.706667	0.285121	0.632653
		746	0.0276213	0.688776	0.135398	0.583333
		747	0.027882	0.734694	0.14697	0.583333
		748	0.0297891	0.744898	0.155248	0.166667
		749	0.0420901	0.719388	0.174605	0.694444
		750	0.0440766	0.662222	0.28993	0.489796
		751	0.0306756	0.719388	0.140208	0.5
		752	0.0311763	0.719388	0.15178	0.611111
		753	0.033248	0.770408	0.160045	0.138889
		754	0.035769	0.751111	0.164981	0.416667
		755	0.0337272	0.608889	0.289163	0.755102
		756	0.0204171	0.714286	0.141898	0.444444
		757	0.0189772	0.715556	0.13305	0.387755
		758	0.0429613	0.744898	0.159137	0.611111
		759	0.0590358	0.582222	0.185242	0.612245
		760	0.0366681	0.515556	0.294293	0.653061
		761	0.023456	0.816327	0.147028	0.583333
		762	0.0221	0.72	0.13818	0.428571
		763	0.0298552	0.728889	0.138628	0.611111
		764	0.0560949	0.595556	0.180117	0.816327
		765	0.0405728	0.586667	0.305156	0.591837
		766	0.0272627	0.765306	0.156606	0.444444
		767	0.0258228	0.653333	0.146616	0.55102
		768	0.0330225	0.697778	0.140879	0.388889
		769	0.0428134	0.663265	0.154938	0.694444
		770	0.0393764	0.506667	0.299558	0.693878
		771	0.0260663	0.739796	0.152293	0.638889
		772	0.0246264	0.666667	0.143445	0.428571
		773	0.0246776	0.770408	0.128098	0.166667
		774	0.0533866	0.64	0.174852	0.816327
		775	0.0431905	0.608889	0.310251	0.673469
		776	0.0297851	0.693878	0.161701	0.638889
		777	0.0282636	0.631111	0.151711	0.469388
		778	0.0280405	0.739796	0.131538	0.166667
		779	0.040104	0.668367	0.149843	0.722222
		780	0.046222	0.431111	0.315216	0.510204
		781	0.0329119	0.729592	0.166666	0.583333
		782	0.031472	0.568889	0.156676	0.530612
		783	0.0315232	0.744898	0.13649	0.166667
		784	0.0339006	0.764444	0.140736	0.444444
		785	0.0413425	0.622222	0.308375	0.816327
		786	0.0280324	0.785714	0.16111	0.416667
		787	0.0265868	0.742222	0.152262	0.346939
		788	0.0246776	0.744898	0.128085	0.472222
		789	0.0514205	0.528889	0.166035	0.571429
		790	0.0451296	0.622222	0.318783	0.857143
		791	0.0317242	0.688776	0.170233	0.416667
		792	0.0301972	0.702222	0.160243	0.530612
		793	0.028179	0.795918	0.132947	0.638889
		794	0.0381648	0.709184	0.141311	0.722222
		795	0.0481881	0.573333	0.323748	0.816327
		796	0.034878	0.734694	0.175198	0.555556
		797	0.0334324	0.648889	0.165208	0.591837
		798	0.0315232	0.780612	0.137912	0.75
		799	0.0319345	0.742222	0.132216	0.5
		800	0.0507014	0.564444	0.328843	0.755102
		801	0.037296	0.69898	0.180293	0.5
		802	0.035769	0.644444	0.170303	0.469388
		803	0.0337428	0.790816	0.143007	0.611111
		804	0.0316651	0.755102	0.133066	0.138889
		805	0.0282177	0.737778	0.257598	0.632653
		806	0.0159761	0.888889	0.117602	0.222222
		807	0.0316864	0.728889	0.165063	0.5
		808	0.0484708	0.744898	0.190702	0.722222
		809	0.0645453	0.484444	0.216808	0.55102
		810	0.0310433	0.72	0.262693	0.77551
		811	0.0187634	0.848889	0.122697	0.25
		812	0.0217122	0.69898	0.143833	0.277778
		813	0.0456452	0.72449	0.185607	0.694444
		814	0.0617197	0.431111	0.211713	0.693878
		815	0.0339465	0.657778	0.267658	0.612245
		816	0.0217049	0.857778	0.127662	0.333333
		817	0.0251548	0.744898	0.148785	0.25
		818	0.0325769	0.777778	0.16492	0.416667
		819	0.0588166	0.515556	0.206752	0.857143
		820	0.0378889	0.688889	0.279013	0.673469
		821	0.025609	0.893333	0.138728	0.361111
		822	0.0285578	0.739796	0.151471	0.194444
		823	0.0357064	0.746667	0.166279	0.305556
		824	0.0454972	0.688776	0.180713	0.777778
		825	0.0330094	0.72	0.271225	0.816327
		826	0.0207295	0.782222	0.131229	0.277778
		827	0.0177861	0.622449	0.125335	0.638889
		828	0.0436791	0.760204	0.177075	0.666667
		829	0.0597536	0.395556	0.203181	0.571429
		830	0.0359403	0.702222	0.27619	0.714286
		831	0.0236987	0.8	0.136194	0.277778
		832	0.021031	0.612245	0.130299	0.694444
		833	0.0305831	0.8	0.156401	0.527778
		834	0.0568228	0.404444	0.19822	0.734694
		835	0.039855	0.746667	0.287279	0.673469
		836	0.0275751	0.835556	0.146993	0.333333
		837	0.0246317	0.75	0.13494	0.666667
		838	0.0337403	0.76	0.158026	0.361111
		839	0.0435312	0.755102	0.172447	0.75
		840	0.0386586	0.684444	0.281285	0.816327
		841	0.0263787	0.737778	0.141289	0.222222
		842	0.0234271	0.607143	0.135395	0.555556
		843	0.0253872	0.785714	0.145361	0.194444
		844	0.0541044	0.408889	0.193125	0.836735
		845	0.0424825	0.786667	0.292215	0.816327
		846	0.0301653	0.733333	0.151929	0.333333
		847	0.0269457	0.704082	0.139876	0.694444
		848	0.0287404	0.714286	0.148154	0.194444
		849	0.0408119	0.729592	0.167511	0.805556
		850	0.0455042	0.662222	0.297024	0.653061
		851	0.0332243	0.773333	0.156739	0.444444
		852	0.0302727	0.688776	0.144686	0.666667
		853	0.0322328	0.785714	0.152951	0.0833333
		854	0.0346184	0.8	0.157887	0.444444
		855	0.0350292	0.591111	0.29673	0.795918
		856	0.0227876	0.862222	0.157044	0.111111
		857	0.0180322	0.728889	0.125513	0.489796
		858	0.0416594	0.709184	0.15157	0.805556
		859	0.0577339	0.537778	0.177675	0.653061
		860	0.0380307	0.542222	0.30186	0.714286
		861	0.0258286	0.866667	0.162175	0.111111
		862	0.0211861	0.737778	0.130644	0.55102
		863	0.0285873	0.777778	0.131061	0.555556
		864	0.0547324	0.573333	0.17255	0.734694
		865	0.0419712	0.573333	0.312479	0.653061
		866	0.0297296	0.871111	0.172484	0.166667
		867	0.0249742	0.675556	0.139322	0.612245
		868	0.031817	0.666667	0.133556	0.472222
		869	0.0415094	0.668367	0.147615	0.888889
		870	0.0407579	0.52	0.307125	0.77551
		871	0.0285163	0.844444	0.16744	0.194444
		872	0.0237609	0.724444	0.135909	0.367347
		873	0.0235273	0.69898	0.120531	0.361111
		874	0.0520051	0.573333	0.167285	0.816327
		875	0.0446058	0.608889	0.317574	0.734694
		876	0.0323258	0.871111	0.177579	0.277778
		877	0.0274607	0.671111	0.144418	0.489796
		878	0.0269529	0.709184	0.124215	0.277778
		879	0.0387804	0.688776	0.14252	0.861111
		880	0.0476999	0.457778	0.322539	0.673469
		881	0.0354583	0.871111	0.182544	0.222222
		882	0.030703	0.64	0.149382	0.571429
		883	0.0304693	0.755102	0.129167	0.25
		884	0.0327075	0.782222	0.133413	0.444444
		885	0.0427517	0.582222	0.315942	0.836735
		886	0.0305101	0.817778	0.176256	0.222222
		887	0.025749	0.76	0.144725	0.428571
		888	0.0236697	0.647959	0.120518	0.638889
		889	0.0500113	0.475556	0.158468	0.734694
		890	0.0465719	0.666667	0.326106	0.877551
		891	0.0342919	0.813333	0.186111	0.222222
		892	0.0294211	0.711111	0.15295	0.632653
		893	0.0272338	0.77551	0.125624	0.75
		894	0.0368143	0.72449	0.133988	0.861111
		895	0.0496937	0.551111	0.331071	0.734694
		896	0.0374521	0.826667	0.191076	0.333333
		897	0.032691	0.706667	0.157914	0.673469
		898	0.0306117	0.780612	0.130589	0.777778
		899	0.0307137	0.76	0.124894	0.583333
		900	0.0522211	0.528889	0.336166	0.816327
		901	0.0399411	0.755556	0.196171	0.305556
		902	0.0350703	0.702222	0.16301	0.428571
		903	0.0328748	0.734694	0.135684	0.666667
		904	0.0306279	0.75	0.125743	0.222222
		905	0.0363642	0.648889	0.303184	0.795918
		906	0.0240767	0.862222	0.163189	0.111111
		907	0.0208566	0.714286	0.140022	0.583333
		908	0.0403243	0.663265	0.145116	0.722222
		909	0.0563988	0.408889	0.171222	0.632653
		910	0.0393423	0.671111	0.308149	0.673469
		911	0.027093	0.871111	0.168153	0.138889
		912	0.0239017	0.760204	0.144987	0.694444
		913	0.027181	0.737778	0.124442	0.5
		914	0.0534207	0.48	0.166261	0.755102
		915	0.0432098	0.671111	0.318239	0.673469
		916	0.0309223	0.888889	0.177954	0.222222
		917	0.0277022	0.729592	0.154328	0.527778
		918	0.0303855	0.764444	0.127065	0.25
		919	0.0401763	0.714286	0.141487	0.583333
		920	0.0420134	0.626667	0.313244	0.816327
		921	0.0297259	0.857778	0.173249	0.25
		922	0.0265058	0.77551	0.150082	0.777778
		923	0.0220405	0.688776	0.113402	0.194444
		924	0.0507496	0.488889	0.161166	0.816327
		925	0.0457914	0.662222	0.323175	0.77551
		926	0.0334666	0.848889	0.18289	0.333333
		927	0.0302185	0.673469	0.159264	0.666667
		928	0.0254395	0.678571	0.117193	0.194444
		929	0.037503	0.683673	0.136551	0.75
		930	0.048859	0.6	0.327985	0.653061
		931	0.0365715	0.844444	0.187699	0.444444
		932	0.0333514	0.668367	0.164074	0.694444
		933	0.0288861	0.734694	0.121991	0.222222
		934	0.0312636	0.777778	0.126926	0.472222
		935	0.0439795	0.671111	0.321776	0.836735
		936	0.031692	0.826667	0.181781	0.138889
		937	0.0284719	0.811224	0.158614	0.583333
		938	0.0220466	0.602041	0.111967	0.638889
		939	0.0487835	0.413333	0.152634	0.714286
		940	0.0477306	0.675556	0.331441	0.836735
		941	0.0354058	0.8	0.191155	0.277778
		942	0.0321577	0.729592	0.16753	0.5
		943	0.025584	0.69898	0.117181	0.638889
		944	0.0355639	0.739796	0.128285	0.722222
		945	0.0508251	0.675556	0.33625	0.734694
		946	0.0385376	0.808889	0.195965	0.333333
		947	0.0353175	0.729592	0.172339	0.527778
		948	0.0288922	0.704082	0.121991	0.638889
		949	0.0292975	0.795556	0.118673	0.472222
		950	0.0533024	0.666667	0.341186	0.857143
		951	0.0409776	0.72	0.200901	0.388889
		952	0.0377295	0.69898	0.177275	0.583333
		953	0.0311478	0.683673	0.126926	0.638889
		954	0.0290642	0.714286	0.118673	0.166667
		955	0.0461538	0.484444	0.348966	0.836735
		956	0.0339044	0.871111	0.209281	0.138889
		957	0.0307086	0.811224	0.186567	0.611111
		958	0.0262372	0.715556	0.160023	0.408163
		959	0.0466093	0.533333	0.125444	0.734694
		960	0.0499267	0.555556	0.358066	0.816327
		961	0.0376391	0.884444	0.21807	0.111111
		962	0.0344145	0.658163	0.194869	0.5
		963	0.0299026	0.648889	0.167754	0.55102
		964	0.0334595	0.663265	0.102029	0.805556
		965	0.0530958	0.493333	0.36303	0.755102
		966	0.0408465	0.866667	0.223035	0.166667
		967	0.0376506	0.704082	0.199834	0.5
		968	0.0331792	0.662222	0.172719	0.591837
		969	0.0273116	0.782222	0.0929343	0.583333
		970	0.0555759	0.466667	0.368126	0.816327
		971	0.0432883	0.844444	0.22813	0.222222
		972	0.0400637	0.647959	0.204929	0.666667
		973	0.0355517	0.608889	0.177814	0.408163
		974	0.0272812	0.69898	0.0937835	0.194444
		975	0.057542	0.551111	0.376658	0.857143
		976	0.0452544	0.835556	0.236662	0.194444
		977	0.0420298	0.72449	0.213461	0.583333
		978	0.0375122	0.706667	0.186346	0.489796
		979	0.0314943	0.734694	0.112257	0.722222
		980	0.0293871	0.777778	0.262235	0.571429
		981	0.0213627	0.627551	0.136927	0.361111
		982	0.0305145	0.68	0.160425	0.361111
		983	0.0472988	0.744898	0.186064	0.555556
		984	0.0633733	0.586667	0.21217	0.469388
		985	0.032158	0.808889	0.267331	0.571429
		986	0.0241335	0.709184	0.142022	0.638889
		987	0.0205249	0.785714	0.139195	0.305556
		988	0.0445279	0.714286	0.180969	0.666667
		989	0.0606024	0.502222	0.207075	0.612245
		990	0.0350363	0.702222	0.272296	0.489796
		991	0.0270118	0.632653	0.146987	0.694444
		992	0.0239031	0.806122	0.144147	0.25
		993	0.0313926	0.72	0.160282	0.388889
		994	0.0577242	0.506667	0.202114	0.795918
		995	0.0389098	0.737778	0.283506	0.591837
		996	0.0308853	0.632653	0.158197	0.694444
		997	0.0272767	0.760204	0.146978	0.222222
		998	0.0344954	0.693333	0.161786	0.277778
		999	0.0443821	0.668367	0.17622	0.722222
		1000	0.0340972	0.822222	0.275863	0.673469
		1001	0.0260726	0.719388	0.150554	0.333333
		1002	0.016514	0.739796	0.120697	0.222222
		1003	0.0425888	0.77551	0.172437	0.5
		1004	0.0586633	0.488889	0.198543	0.326531
		1005	0.0370024	0.728889	0.280827	0.612245
		1006	0.0289779	0.632653	0.155519	0.416667
		1007	0.0196962	0.729592	0.125661	0.305556
		1008	0.0294265	0.72	0.151763	0.444444
		1009	0.0557581	0.457778	0.193582	0.591837
		1010	0.040849	0.804444	0.291772	0.755102
		1011	0.0328244	0.627551	0.166463	0.277778
		1012	0.0232658	0.80102	0.130447	0.583333
		1013	0.0325562	0.711111	0.153533	0.25
		1014	0.0424429	0.739796	0.167954	0.666667
		1015	0.039669	0.786667	0.285923	0.653061
		1016	0.0316444	0.709184	0.160614	0.666667
		1017	0.0220778	0.72449	0.130757	0.222222
		1018	0.0241495	0.816327	0.140723	0.277778
		1019	0.0530915	0.453333	0.188487	0.755102
		1020	0.0434276	0.773333	0.296708	0.755102
		1021	0.0354029	0.658163	0.171399	0.694444
		1022	0.025567	0.75	0.135383	0.555556
		1023	0.0274741	0.77551	0.143661	0.305556
		1024	0.0397751	0.734694	0.163018	0.75
		1025	0.0464208	0.693333	0.301517	0.571429
		1026	0.0383962	0.627551	0.176208	0.722222
		1027	0.0288296	0.780612	0.140193	0.527778
		1028	0.0309013	0.831633	0.148458	0.222222
		1029	0.0334223	0.737778	0.153394	0.361111
		1030	0.0361039	0.64	0.301523	0.755102
		1031	0.0280795	0.729592	0.176214	0.333333
		1032	0.0166021	0.751111	0.120721	0.408163
		1033	0.040582	0.780612	0.146777	0.694444
		1034	0.0566565	0.653333	0.172883	0.387755
		1035	0.0390784	0.502222	0.306653	0.693878
		1036	0.031054	0.658163	0.181345	0.361111
		1037	0.0196914	0.72	0.125851	0.510204
		1038	0.0274424	0.688889	0.126269	0.583333
		1039	0.0536821	0.613333	0.167757	0.714286
		1040	0.0429495	0.586667	0.317117	0.653061
		1041	0.0349251	0.642857	0.191809	0.388889
		1042	0.0234477	0.675556	0.134684	0.632653
		1043	0.0306432	0.657778	0.128918	0.305556
		1044	0.0404341	0.734694	0.142977	0.777778
		1045	0.0417531	0.613333	0.311918	0.673469
		1046	0.0337287	0.765306	0.18661	0.777778
		1047	0.0222513	0.706667	0.131116	0.428571
		1048	0.0222982	0.821429	0.115739	0.222222
		1049	0.0510073	0.595556	0.162492	0.836735
		1050	0.0455347	0.626667	0.322212	0.571429
		1051	0.0375101	0.760204	0.196904	0.805556
		1052	0.025921	0.684444	0.13978	0.44898
		1053	0.0256938	0.795918	0.119577	0.222222
		1054	0.0377573	0.714286	0.137882	0.861111
		1055	0.0485987	0.515556	0.327177	0.571429
		1056	0.0405743	0.668367	0.201869	0.75
		1057	0.0290969	0.657778	0.144744	0.55102
		1058	0.0291438	0.816327	0.124529	0.194444
		1059	0.0315213	0.684444	0.128775	0.388889
		1060	0.0437192	0.648889	0.320734	0.714286
		1061	0.0356948	0.760204	0.195426	0.277778
		1062	0.0242117	0.773333	0.139933	0.428571
		1063	0.0222982	0.770408	0.115726	0.166667
		1064	0.0490412	0.546667	0.153676	0.510204
		1065	0.0474738	0.671111	0.330744	0.836735
		1066	0.0394493	0.693878	0.205436	0.25
		1067	0.0278546	0.724444	0.148312	0.55102
		1068	0.0258323	0.826531	0.120986	0.333333
		1069	0.0358181	0.739796	0.12935	0.75
		1070	0.0505648	0.56	0.335709	0.673469
		1071	0.0425404	0.678571	0.210401	0.333333
		1072	0.0310573	0.697778	0.153276	0.632653
		1073	0.0291438	0.841837	0.125951	0.666667
		1074	0.0295552	0.666667	0.120256	0.388889
		1075	0.0530456	0.613333	0.340804	0.714286
		1076	0.0450211	0.739796	0.215496	0.638889
		1077	0.0334264	0.702222	0.158372	0.469388
		1078	0.0313961	0.826531	0.131046	0.361111
		1079	0.0293184	0.826531	0.121105	0.194444
		1080	0.037406	0.724444	0.307822	0.755102
		1081	0.0293815	0.72449	0.182513	0.361111
		1082	0.0193141	0.77551	0.135384	0.333333
		1083	0.0392799	0.729592	0.140478	0.527778
		1084	0.0553544	0.488889	0.166584	0.285714
		1085	0.0403572	0.666667	0.312787	0.571429
		1086	0.0323328	0.688776	0.187478	0.388889
		1087	0.0222955	0.841837	0.140349	0.5
		1088	0.0260716	0.697778	0.119804	0.472222
		1089	0.0524032	0.52	0.161623	0.673469
		1090	0.0441578	0.68	0.322732	0.693878
		1091	0.0361333	0.653061	0.197423	0.416667
		1092	0.026066	0.80102	0.149835	0.333333
		1093	0.0292474	0.697778	0.122572	0.277778
		1094	0.039134	0.693878	0.136994	0.416667
		1095	0.0429778	0.72	0.317882	0.714286
		1096	0.0349533	0.744898	0.192573	0.805556
		1097	0.0248859	0.806122	0.145444	0.583333
		1098	0.0208486	0.760204	0.108764	0.305556
		1099	0.0497826	0.453333	0.156528	0.734694
		1100	0.0466917	0.711111	0.327668	0.77551
		1101	0.038667	0.719388	0.202359	0.888889
		1102	0.0285704	0.719388	0.154771	0.611111
		1103	0.0242179	0.744898	0.1127	0.222222
		1104	0.036511	0.704082	0.132058	0.694444
		1105	0.0497297	0.635556	0.332478	0.55102
		1106	0.0417051	0.668367	0.207169	0.805556
		1107	0.0316378	0.765306	0.159581	0.527778
		1108	0.0276005	0.80102	0.117497	0.166667
		1109	0.0301134	0.724444	0.122433	0.305556
		1110	0.044917	0.764444	0.326414	0.795918
		1111	0.0368924	0.770408	0.201105	0.472222
		1112	0.0268251	0.836735	0.153976	0.361111
		1113	0.0207161	0.714286	0.107329	0.222222
		1114	0.0478435	0.466667	0.147996	0.510204
		1115	0.0486047	0.724444	0.335934	0.877551
		1116	0.04058	0.72449	0.210625	0.472222
		1117	0.0304834	0.755102	0.163037	0.416667
		1118	0.0242238	0.744898	0.112688	0.444444
		1119	0.034598	0.729592	0.123792	0.583333
		1120	0.0516688	0.648889	0.340743	0.714286
		1121	0.0436443	0.658163	0.215434	0.611111
		1122	0.0335769	0.806122	0.167846	0.5
		1123	0.0274679	0.739796	0.117497	0.611111
		1124	0.0281743	0.746667	0.11418	0.305556
		1125	0.0541012	0.702222	0.345679	0.77551
		1126	0.0460765	0.755102	0.22037	0.861111
		1127	0.0359799	0.75	0.172782	0.444444
		1128	0.0297124	0.72449	0.122433	0.416667
		1129	0.0277935	0.806122	0.11418	0.222222
		1130	0.047074	0.537778	0.353759	0.714286
		1131	0.0390496	0.795918	0.228451	0.5
		1132	0.0290079	0.862245	0.181775	0.333333
		1133	0.0246931	0.702222	0.155231	0.428571
		1134	0.0456864	0.582222	0.120651	0.408163
		1135	0.0507827	0.595556	0.362704	0.836735
		1136	0.0427581	0.734694	0.237395	0.5
		1137	0.0326864	0.729592	0.190231	0.416667
		1138	0.0283294	0.702222	0.163116	0.530612
		1139	0.0325092	0.72449	0.097391	0.722222
		1140	0.0539196	0.52	0.367668	0.653061
		1141	0.0458952	0.704082	0.24236	0.444444
		1142	0.0358535	0.821429	0.195196	0.527778
		1143	0.0315387	0.671111	0.168081	0.55102
		1144	0.0262004	0.72	0.0882964	0.416667
		1145	0.0563545	0.56	0.372764	0.714286
		1146	0.0483299	0.795918	0.247455	0.833333
		1147	0.0382582	0.72449	0.200291	0.527778
		1148	0.0339012	0.617778	0.173176	0.530612
		1149	0.0260176	0.806122	0.0891456	0.166667
		1150	0.0582936	0.586667	0.381296	0.816327
		1151	0.0502691	0.760204	0.255987	0.555556
		1152	0.0401973	0.795918	0.208823	0.333333
		1153	0.0358348	0.742222	0.181708	0.469388
		1154	0.0300344	0.77551	0.107619	0.361111
		1155	0.038741	0.697778	0.315145	0.673469
		1156	0.0307092	0.637755	0.189824	0.527778
		1157	0.0237458	0.804444	0.165862	0.277778
		1158	0.0379449	0.780612	0.133155	0.638889
		1159	0.0540194	0.462222	0.159261	0.469388
		1160	0.0417526	0.653333	0.32011	0.693878
		1161	0.0337208	0.535714	0.194789	0.611111
		1162	0.0267575	0.848889	0.170826	0.277778
		1163	0.0247682	0.702222	0.112481	0.5
		1164	0.0510079	0.528889	0.1543	0.77551
		1165	0.0455866	0.626667	0.329826	0.734694
		1166	0.0375548	0.540816	0.204506	0.5
		1167	0.0305914	0.84	0.180543	0.333333
		1168	0.0280062	0.706667	0.115478	0.277778
		1169	0.037797	0.739796	0.1299	0.722222
		1170	0.0443902	0.697778	0.325205	0.714286
		1171	0.0363584	0.647959	0.199884	0.805556
		1172	0.029395	0.8	0.175922	0.388889
		1173	0.0196612	0.75	0.101441	0.361111
		1174	0.0483702	0.466667	0.149205	0.816327
		1175	0.0481356	0.724444	0.334762	0.77551
		1176	0.0401038	0.642857	0.209442	0.861111
		1177	0.0331403	0.791111	0.185479	0.444444
		1178	0.0230928	0.734694	0.105606	0.333333
		1179	0.0351563	0.760204	0.124964	0.75
		1180	0.0512358	0.617778	0.339572	0.714286
		1181	0.043204	0.586735	0.214251	0.916667
		1182	0.0362406	0.835556	0.190289	0.527778
		1183	0.0265068	0.811224	0.110403	0.222222
		1184	0.0288842	0.742222	0.115339	0.388889
		1185	0.0463563	0.724444	0.333737	0.836735
		1186	0.0383245	0.627551	0.208416	0.555556
		1187	0.0313611	0.702222	0.184454	0.388889
		1188	0.0196673	0.627551	0.100006	0.5
		1189	0.0464042	0.404444	0.140673	0.673469
		1190	0.0500748	0.711111	0.343028	0.816327
		1191	0.042043	0.602041	0.217707	0.611111
		1192	0.0350794	0.711111	0.193744	0.444444
		1193	0.0232373	0.719388	0.105594	0.638889
		1194	0.0332172	0.72449	0.116698	0.722222
		1195	0.0532019	0.653333	0.347837	0.755102
		1196	0.0451701	0.556122	0.222517	0.694444
		1197	0.0382067	0.755556	0.198554	0.527778
		1198	0.0265129	0.734694	0.110403	0.666667
		1199	0.0269182	0.742222	0.107086	0.361111
		1200	0.0556466	0.711111	0.352773	0.755102
		1201	0.0476148	0.627551	0.227453	0.944444
		1202	0.0406513	0.671111	0.20349	0.5
		1203	0.0288011	0.714286	0.115339	0.583333
		1204	0.0267174	0.760204	0.107086	0.222222
		1205	0.048564	0.528889	0.361326	0.77551
		1206	0.0405322	0.678571	0.236005	0.611111
		1207	0.0335689	0.822222	0.212043	0.166667
		1208	0.0238286	0.72	0.147694	0.346939
		1209	0.0441964	0.555556	0.113084	0.734694
		1210	0.0523034	0.564444	0.370026	0.795918
		1211	0.0442717	0.647959	0.244706	0.638889
		1212	0.0373082	0.848889	0.220743	0.25
		1213	0.0275274	0.706667	0.155823	0.510204
		1214	0.0310802	0.770408	0.0900681	0.888889
		1215	0.055506	0.488889	0.374991	0.714286
		1216	0.0474742	0.556122	0.249671	0.611111
		1217	0.0405109	0.826667	0.225708	0.305556
		1218	0.0307706	0.657778	0.160788	0.591837
		1219	0.0248988	0.706667	0.0809735	0.527778
		1220	0.0579526	0.56	0.380086	0.77551
		1221	0.0499208	0.683673	0.254766	0.833333
		1222	0.0429574	0.804444	0.230803	0.305556
		1223	0.0331766	0.617778	0.165883	0.387755
		1224	0.0249019	0.770408	0.0818227	0.305556
		1225	0.0599187	0.542222	0.388618	0.857143
		1226	0.0518869	0.632653	0.263298	0.638889
		1227	0.0449235	0.76	0.239335	0.333333
		1228	0.0351371	0.688889	0.174415	0.530612
		1229	0.0291149	0.760204	0.100296	0.694444
		1230	0.0497111	0.626667	0.365696	0.734694
		1231	0.0416793	0.683673	0.240376	0.611111
		1232	0.0347083	0.848889	0.216413	0.194444
		1233	0.0294474	0.836735	0.178612	0.5
		1234	0.0430493	0.466667	0.108714	0.673469
		1235	0.0533836	0.635556	0.373988	0.77551
		1236	0.0453518	0.617347	0.248668	0.638889
		1237	0.0383808	0.804444	0.224705	0.25
		1238	0.0331198	0.780612	0.186903	0.5
		1239	0.0299083	0.755102	0.0857378	0.666667
		1240	0.0565567	0.56	0.378798	0.734694
		1241	0.0485249	0.581633	0.253477	0.722222
		1242	0.0415539	0.8	0.229515	0.333333
		1243	0.036293	0.795918	0.191713	0.611111
		1244	0.0235633	0.742222	0.0761258	0.388889
		1245	0.0589554	0.608889	0.383734	0.755102
		1246	0.0509236	0.658163	0.258413	0.888889
		1247	0.0439526	0.773333	0.234451	0.388889
		1248	0.0386916	0.69898	0.196649	0.694444
		1249	0.0234166	0.744898	0.0761258	0.25
		1250	0.0608946	0.662222	0.391999	0.77551
		1251	0.0528628	0.591837	0.266679	0.777778
		1252	0.0458918	0.733333	0.242716	0.416667
		1253	0.0406308	0.785714	0.204914	0.555556
		1254	0.0274394	0.709184	0.0926442	0.555556
		1255	0.0632735	0.511111	0.420578	0.795918
		1256	0.0552418	0.632653	0.295257	0.694444
		1257	0.0482707	0.822222	0.271294	0.25
		1258	0.0430053	0.739796	0.23346	0.611111
		1259	0.0356185	0.635556	0.189219	0.489796
LinReg	Training strata	0	0.0115232	0.752806	0.0941842	0.494444
		1	0.0146071	0.755357	0.132253	0.475
		2	0.0177602	0.752551	0.145951	0.397222
		3	0.0222928	0.795408	0.154111	0.516667
		4	0.026961	0.677296	0.162187	0.45
		5	0.0331144	0.703827	0.178375	0.561111
		6	0.0158296	0.716071	0.137987	0.544444
		7	0.0189477	0.718622	0.151359	0.513889
		8	0.0233567	0.739286	0.159327	0.497222
		9	0.028051	0.682398	0.167208	0.627778
		10	0.034068	0.690306	0.182068	0.55
		11	0.0206749	0.723469	0.173279	0.455556
		12	0.0250335	0.740816	0.181439	0.497222
		13	0.0298725	0.655357	0.189515	0.569444
		14	0.0358551	0.703061	0.202043	0.530556
		15	0.0265492	0.74898	0.188428	0.569444
		16	0.0314857	0.677296	0.196499	0.469444
		17	0.0373707	0.673214	0.208069	0.494444
		18	0.0337052	0.739286	0.20065	0.511111
		19	0.0393921	0.67398	0.211649	0.513889
		20	0.0418629	0.628571	0.215256	0.672222
		21	0.0159129	0.677551	0.13843	0.586111
		22	0.0190636	0.740816	0.151802	0.647222
		23	0.0234888	0.777296	0.15977	0.638889
		24	0.0282644	0.710204	0.167651	0.730556
		25	0.0343104	0.605612	0.182061	0.736111
		26	0.0208132	0.657653	0.174218	0.583333
		27	0.0251855	0.692602	0.182378	0.761111
		28	0.0301101	0.680612	0.190454	0.763889
		29	0.0361194	0.681888	0.202473	0.688889
		30	0.0266887	0.730357	0.189367	0.533333
		31	0.0317126	0.704847	0.197438	0.697222
		32	0.0376226	0.649745	0.208499	0.627778
		33	0.0338876	0.695153	0.201589	0.727778
		34	0.0395974	0.651786	0.212079	0.772222
		35	0.0420828	0.573724	0.215686	0.836111
		36	0.0207759	0.685714	0.172016	0.533333
		37	0.02506	0.692347	0.179983	0.641667
		38	0.0299735	0.62551	0.187864	0.625
		39	0.0358816	0.642602	0.199211	0.625
		40	0.0265733	0.739286	0.187064	0.688889
		41	0.0315843	0.775255	0.19494	0.697222
		42	0.0373949	0.668112	0.205368	0.658333
		43	0.0337294	0.727806	0.199147	0.694444
		44	0.0393458	0.66301	0.209027	0.708333
		45	0.041887	0.615051	0.212705	0.752778
		46	0.0267914	0.652551	0.191547	0.661111
		47	0.0319147	0.664796	0.199618	0.658333
		48	0.0377252	0.697194	0.208578	0.722222
		49	0.0339871	0.633673	0.203769	0.722222
		50	0.0396029	0.607398	0.212158	0.666667
		51	0.0421823	0.632653	0.215766	0.722222
		52	0.0339504	0.672704	0.204043	0.741667
		53	0.0395137	0.609184	0.211891	0.65
		54	0.0421456	0.619898	0.215494	0.722222
		55	0.0420586	0.650765	0.215313	0.772222
		56	0.0147537	0.755102	0.134722	0.452778
		57	0.0178718	0.776531	0.148095	0.486111
		58	0.0222468	0.76301	0.156062	0.466667
		59	0.0269751	0.75	0.163943	0.575
		60	0.0329581	0.702551	0.178308	0.547222
		61	0.0196336	0.738265	0.170569	0.430556
		62	0.0239559	0.709694	0.178729	0.402778
		63	0.0288312	0.769898	0.186805	0.458333
		64	0.0347775	0.742857	0.198765	0.483333
		65	0.0254715	0.723469	0.185718	0.572222
		66	0.0304443	0.764796	0.193789	0.525
		67	0.0362931	0.709694	0.204791	0.466667
		68	0.0326276	0.722449	0.19794	0.633333
		69	0.0382805	0.660714	0.208371	0.525
		70	0.0407852	0.656378	0.211979	0.577778
		71	0.0196255	0.718878	0.168308	0.475
		72	0.0238614	0.723214	0.176276	0.536111
		73	0.0287257	0.733673	0.184157	0.541667
		74	0.0345727	0.630102	0.195459	0.538889
		75	0.025386	0.716071	0.183356	0.602778
		76	0.030346	0.720408	0.191232	0.527778
		77	0.0360973	0.702806	0.201615	0.544444
		78	0.0324989	0.721429	0.195439	0.533333
		79	0.0380601	0.653571	0.205274	0.511111
		80	0.040618	0.631122	0.208952	0.611111
		81	0.0256596	0.690816	0.187898	0.508333
		82	0.0307315	0.658929	0.195969	0.522222
		83	0.0364811	0.682398	0.20487	0.436111
		84	0.0328125	0.701276	0.20012	0.463889
		85	0.0383716	0.6875	0.20845	0.497222
		86	0.0409702	0.627041	0.212058	0.669444
		87	0.0328303	0.648469	0.200395	0.625
		88	0.0383369	0.647959	0.208183	0.461111
		89	0.040988	0.642092	0.211786	0.502778
		90	0.0409628	0.619643	0.211605	0.552778
		91	0.0188768	0.729592	0.163351	0.480556
		92	0.0231481	0.691837	0.171318	0.613889
		93	0.0280744	0.722194	0.179199	0.655556
		94	0.0339697	0.63699	0.190376	0.641667
		95	0.0246614	0.760459	0.178398	0.611111
		96	0.0296852	0.788265	0.186274	0.644444
		97	0.035483	0.695663	0.196532	0.586111
		98	0.0318175	0.757398	0.190481	0.586111
		99	0.0374224	0.626531	0.200192	0.597222
		100	0.0399751	0.648214	0.203869	0.7
		101	0.0248906	0.658673	0.183079	0.641667
		102	0.0300283	0.690051	0.19115	0.591667
		103	0.0358244	0.690561	0.1999	0.633333
		104	0.0320863	0.709439	0.195301	0.733333
		105	0.0376892	0.597959	0.20348	0.558333
		106	0.0402815	0.63852	0.207087	0.75
		107	0.0320496	0.703571	0.195576	0.672222
		108	0.0376001	0.645408	0.203213	0.563889
		109	0.0402448	0.66148	0.206816	0.65
		110	0.040145	0.589031	0.206635	0.727778
		111	0.0236798	0.685204	0.175023	0.608333
		112	0.02877	0.718622	0.182899	0.661111
		113	0.0345014	0.63801	0.191512	0.516667
		114	0.0308328	0.737245	0.187106	0.619444
		115	0.0363754	0.633163	0.195172	0.6
		116	0.0389904	0.675255	0.198849	0.691667
		117	0.0308483	0.727296	0.187888	0.658333
		118	0.0363384	0.602296	0.195414	0.602778
		119	0.0390059	0.667347	0.199087	0.583333
		120	0.0389644	0.665051	0.199212	0.658333
		121	0.0295247	0.641327	0.172608	0.644444
		122	0.0350528	0.640816	0.179703	0.611111
		123	0.0377199	0.667857	0.183306	0.647222
		124	0.0375947	0.62449	0.183125	0.713889
		125	0.0360076	0.581122	0.176561	0.625
		126	0.0120483	0.694133	0.0893998	0.513889
		127	0.0151989	0.718367	0.103097	0.480556
		128	0.0196446	0.68852	0.111257	0.616667
		129	0.0243997	0.684439	0.119333	0.677778
		130	0.0304662	0.622194	0.134965	0.597222
		131	0.0169284	0.757143	0.12428	0.377778
		132	0.0213209	0.721173	0.132641	0.444444
		133	0.0262253	0.735969	0.140922	0.566667
		134	0.0322547	0.729592	0.154078	0.561111
		135	0.0228241	0.71199	0.13951	0.422222
		136	0.0278279	0.744643	0.147785	0.355556
		137	0.0337579	0.692857	0.159943	0.377778
		138	0.030023	0.779082	0.151863	0.511111
		139	0.0357532	0.70102	0.163425	0.433333
		140	0.0382181	0.686224	0.166946	0.525
		141	0.016908	0.723214	0.122551	0.558333
		142	0.0212127	0.676531	0.130711	0.366667
		143	0.0261056	0.702296	0.138787	0.566667
		144	0.0320343	0.65	0.151247	0.630556
		145	0.022726	0.726531	0.1377	0.488889
		146	0.0277164	0.728061	0.145771	0.45
		147	0.0335476	0.655357	0.157273	0.511111
		148	0.0298821	0.693878	0.149922	0.613889
		149	0.0355194	0.678571	0.160853	0.455556
		150	0.0380397	0.652296	0.16446	0.616667
		151	0.0229235	0.672704	0.1396	0.455556
		152	0.0280267	0.719388	0.147875	0.466667
		153	0.0338574	0.743622	0.157931	0.369444
		154	0.0301193	0.731122	0.151953	0.611111
		155	0.0357556	0.709694	0.161414	0.405556
		156	0.0383144	0.71148	0.164934	0.719444
		157	0.0300826	0.734694	0.151649	0.511111
		158	0.0356664	0.717857	0.16057	0.338889
		159	0.0382777	0.713265	0.164085	0.441667
		160	0.0382113	0.690561	0.163558	0.505556
		161	0.0160713	0.680357	0.116781	0.633333
		162	0.0204137	0.652551	0.124941	0.602778
		163	0.0253682	0.656888	0.133017	0.705556
		164	0.0313476	0.645663	0.145384	0.655556
		165	0.0219145	0.70051	0.13193	0.472222
		166	0.0269683	0.715306	0.140001	0.583333
		167	0.0328484	0.60102	0.15141	0.522222
		168	0.0291135	0.683163	0.144152	0.713889
		169	0.0347968	0.602296	0.15499	0.525
		170	0.0373086	0.591837	0.158597	0.705556
		171	0.022063	0.695663	0.133934	0.522222
		172	0.0272315	0.663265	0.142209	0.622222
		173	0.0331112	0.705102	0.152148	0.538889
		174	0.0293011	0.696173	0.146287	0.811111
		175	0.0349837	0.635204	0.15563	0.597222
		176	0.0375326	0.656888	0.15915	0.797222
		177	0.0292068	0.732398	0.145983	0.633333
		178	0.034837	0.657908	0.154786	0.502778
		179	0.0374383	0.629337	0.158301	0.661111
		180	0.0372954	0.645153	0.157775	0.641667
		181	0.0208116	0.640306	0.126235	0.552778
		182	0.0259305	0.681888	0.134307	0.647222
		183	0.0317455	0.617347	0.144103	0.619444
		184	0.0280073	0.681122	0.138457	0.633333
		185	0.0336296	0.623469	0.147683	0.630556
		186	0.0362025	0.601786	0.151291	0.761111
		187	0.0279683	0.682653	0.138732	0.552778
		188	0.0335381	0.652551	0.147416	0.463889
		189	0.0361634	0.648469	0.151019	0.558333
		190	0.036083	0.658163	0.150838	0.655556
		191	0.0265135	0.691582	0.119205	0.6
		192	0.0321245	0.683673	0.127626	0.611111
		193	0.034745	0.658163	0.131142	0.580556
		194	0.0345796	0.685969	0.130615	0.683333
		195	0.032893	0.696173	0.123057	0.663889
		196	0.0138729	0.714031	0.108874	0.5
		197	0.0181957	0.700765	0.117034	0.416667
		198	0.0230705	0.732908	0.125111	0.611111
		199	0.0290173	0.67449	0.137683	0.636111
		200	0.019709	0.689796	0.124023	0.511111
		201	0.0246813	0.751276	0.132094	0.469444
		202	0.0305306	0.697449	0.143708	0.458333
		203	0.0268651	0.656633	0.136245	0.516667
		204	0.0325206	0.625255	0.147288	0.391667
		205	0.0350228	0.634949	0.150896	0.605556
		206	0.0198866	0.710459	0.125812	0.433333
		207	0.0249718	0.782143	0.134087	0.433333
		208	0.0308205	0.735969	0.144241	0.355556
		209	0.0270824	0.760714	0.138164	0.422222
		210	0.0327369	0.705102	0.147724	0.411111
		211	0.0352775	0.705357	0.151244	0.627778
		212	0.0270457	0.700765	0.13786	0.477778
		213	0.0326477	0.716582	0.14688	0.377778
		214	0.0352408	0.695408	0.150395	0.341667
		215	0.0351926	0.697194	0.149868	0.488889
		216	0.0187244	0.665306	0.118329	0.536111
		217	0.0237628	0.675	0.1264	0.536111
		218	0.029546	0.672704	0.136402	0.480556
		219	0.0258773	0.670408	0.130551	0.519444
		220	0.0314707	0.64949	0.139982	0.386111
		221	0.034035	0.679847	0.143589	0.616667
		222	0.0258928	0.650765	0.130826	0.416667
		223	0.0314337	0.655867	0.139715	0.375
		224	0.0340505	0.682398	0.143317	0.433333
		225	0.0340596	0.662245	0.143137	0.461111
		226	0.0245176	0.723724	0.111083	0.511111
		227	0.0300974	0.687245	0.11972	0.377778
		228	0.0327128	0.694388	0.123235	0.530556
		229	0.0326392	0.696173	0.122708	0.486111
		230	0.0310522	0.679082	0.115151	0.466667
		231	0.016917	0.699235	0.106801	0.483333
		232	0.0219935	0.740306	0.114872	0.555556
		233	0.0278509	0.684439	0.125138	0.533333
		234	0.0241127	0.734184	0.119023	0.65
		235	0.0297766	0.623469	0.128718	0.530556
		236	0.0323079	0.694388	0.132325	0.713889
		237	0.0240737	0.710459	0.119298	0.533333
		238	0.0296851	0.695663	0.128451	0.527778
		239	0.0322688	0.707908	0.132054	0.602778
		240	0.03223	0.66148	0.131873	0.663889
		241	0.0225747	0.727806	0.0992658	0.566667
		242	0.0282281	0.670153	0.108179	0.6
		243	0.0308062	0.770408	0.111694	0.655556
		244	0.0306832	0.660969	0.111167	0.627778
		245	0.0289967	0.647194	0.103609	0.647222
		246	0.0203432	0.667092	0.0884554	0.586111
		247	0.0259651	0.646939	0.0975552	0.527778
		248	0.0285383	0.68648	0.101158	0.563889
		249	0.028507	0.653061	0.100977	0.630556
		250	0.0269176	0.713265	0.0944129	0.519444
		251	0.0236566	0.672449	0.0513015	0.658333
	Holdout strata	0	0.0233337	0.653061	0.215058	0.5
		1	0.033439	0.846939	0.25914	0.333333
		2	0.0457077	0.728889	0.285466	0.472222
		3	0.062492	0.632653	0.311117	0.666667
		4	0.0785666	0.4	0.337223	0.693878
		5	0.0155811	0.608889	0.12064	0.673469
		6	0.0317168	0.77551	0.238782	0.361111
		7	0.0439773	0.697778	0.265107	0.472222
		8	0.0607617	0.637755	0.290758	0.638889
		9	0.0768362	0.626667	0.316864	0.816327
		10	0.0175416	0.764444	0.129172	0.77551
		11	0.0235716	0.729592	0.203232	0.611111
		12	0.0420112	0.693333	0.256588	0.583333
		13	0.0587956	0.678571	0.282227	0.611111
		14	0.0748701	0.524444	0.308332	0.673469
		15	0.0200958	0.711111	0.134267	0.673469
		16	0.0259001	0.642857	0.208327	0.472222
		17	0.0318561	0.806122	0.235358	0.388889
		18	0.0558672	0.653061	0.277131	0.666667
		19	0.0719417	0.471111	0.303237	0.632653
		20	0.0231908	0.715556	0.139232	0.755102
		21	0.0292126	0.714286	0.213292	0.472222
		22	0.0353918	0.806122	0.24031	0.333333
		23	0.0428893	0.786667	0.256445	0.611111
		24	0.0692209	0.435556	0.298277	0.816327
		25	0.0268476	0.662222	0.147371	0.795918
		26	0.0326519	0.790816	0.215339	0.694444
		27	0.0386079	0.80102	0.240135	0.333333
		28	0.0458347	0.68	0.254943	0.416667
		29	0.0557213	0.556122	0.269377	0.805556
		30	0.0124337	0.617347	0.100285	0.555556
		31	0.0301382	0.780612	0.22818	0.444444
		32	0.0423988	0.737778	0.254505	0.444444
		33	0.0591832	0.540816	0.280157	0.722222
		34	0.0752577	0.44	0.306263	0.857143
		35	0.0143729	0.744898	0.10855	0.361111
		36	0.021972	0.663265	0.192363	0.638889
		37	0.0404597	0.697778	0.246252	0.555556
		38	0.057244	0.673469	0.271891	0.611111
		39	0.0733185	0.417778	0.297997	0.55102
		40	0.0170353	0.688776	0.113486	0.611111
		41	0.0242907	0.632653	0.197299	0.5
		42	0.0302969	0.795918	0.224863	0.416667
		43	0.0543762	0.602041	0.266955	0.638889
		44	0.0704507	0.395556	0.293061	0.632653
		45	0.0199447	0.688776	0.118296	0.611111
		46	0.0275358	0.637755	0.202109	0.472222
		47	0.0337628	0.806122	0.22966	0.333333
		48	0.0413257	0.724444	0.246113	0.527778
		49	0.0677467	0.386667	0.288256	0.795918
		50	0.0236959	0.688776	0.128163	0.694444
		51	0.0309513	0.72449	0.204433	0.722222
		52	0.0369575	0.80102	0.229813	0.361111
		53	0.0442524	0.72	0.24497	0.416667
		54	0.0542323	0.566327	0.259744	0.75
		55	0.0163827	0.719388	0.133987	0.416667
		56	0.018023	0.715556	0.143976	0.571429
		57	0.0386564	0.693333	0.224628	0.527778
		58	0.0554408	0.617347	0.250267	0.666667
		59	0.0715153	0.586667	0.276373	0.714286
		60	0.0190541	0.642857	0.139082	0.5
		61	0.0205706	0.644444	0.149072	0.591837
		62	0.0285553	0.770408	0.203398	0.555556
		63	0.0525584	0.591837	0.245172	0.666667
		64	0.0686329	0.555556	0.271278	0.673469
		65	0.0220319	0.744898	0.144047	0.583333
		66	0.0236722	0.653333	0.154036	0.591837
		67	0.0320451	0.77551	0.20835	0.361111
		68	0.0395345	0.782222	0.224485	0.472222
		69	0.0658661	0.484444	0.266317	0.857143
		70	0.0258059	0.72449	0.153418	0.583333
		71	0.0273225	0.608889	0.161713	0.673469
		72	0.0353071	0.755102	0.209174	0.472222
		73	0.0425258	0.68	0.223982	0.388889
		74	0.0524125	0.566327	0.238416	0.75
		75	0.0209933	0.673469	0.147614	0.388889
		76	0.0225042	0.786667	0.157604	0.612245
		77	0.0245384	0.673469	0.1849	0.472222
		78	0.0506192	0.602041	0.23664	0.694444
		79	0.0666937	0.44	0.262746	0.591837
		80	0.023998	0.80102	0.152579	0.444444
		81	0.0256326	0.791111	0.162568	0.591837
		82	0.027832	0.673469	0.189865	0.638889
		83	0.0375684	0.72	0.215966	0.638889
		84	0.0639	0.471111	0.257785	0.653061
		85	0.0277451	0.770408	0.161683	0.527778
		86	0.029256	0.728889	0.169978	0.673469
		87	0.0312903	0.80102	0.192644	0.694444
		88	0.0405867	0.671111	0.215729	0.472222
		89	0.0504733	0.607143	0.230151	0.777778
		90	0.0265651	0.739796	0.157674	0.583333
		91	0.028076	0.711111	0.167664	0.591837
		92	0.0301022	0.622449	0.19496	0.416667
		93	0.0321799	0.765306	0.204926	0.361111
		94	0.0611219	0.511111	0.25269	0.673469
		95	0.0302268	0.693878	0.166619	0.638889
		96	0.0316175	0.693333	0.174914	0.755102
		97	0.033483	0.755102	0.19758	0.694444
		98	0.035396	0.785714	0.205857	0.5
		99	0.047697	0.566327	0.225215	0.777778
		100	0.0333169	0.714286	0.171429	0.666667
		101	0.0348278	0.662222	0.179724	0.714286
		102	0.036854	0.739796	0.202389	0.611111
		103	0.0389317	0.80102	0.210655	0.333333
		104	0.0414527	0.751111	0.215591	0.444444
		105	0.0125351	0.853333	0.100263	0.361111
		106	0.0290798	0.785714	0.221086	0.361111
		107	0.0413403	0.746667	0.247411	0.5
		108	0.0581246	0.673469	0.273063	0.722222
		109	0.0741992	0.4	0.299169	0.816327
		110	0.0145012	0.773333	0.108528	0.388889
		111	0.0209406	0.596939	0.185269	0.611111
		112	0.0393742	0.715556	0.239158	0.611111
		113	0.0561585	0.72449	0.264797	0.666667
		114	0.0722331	0.373333	0.290903	0.714286
		115	0.0172705	0.733333	0.113464	0.361111
		116	0.0233052	0.586735	0.190205	0.583333
		117	0.0292552	0.790816	0.217769	0.361111
		118	0.0532663	0.69898	0.259861	0.694444
		119	0.0693408	0.351111	0.285967	0.734694
		120	0.0201504	0.76	0.118274	0.472222
		121	0.0265816	0.586735	0.195015	0.5
		122	0.0327547	0.836735	0.222566	0.305556
		123	0.0402523	0.764444	0.239019	0.638889
		124	0.0665839	0.377778	0.281162	0.795918
		125	0.0240223	0.777778	0.129289	0.416667
		126	0.030057	0.69898	0.197554	0.666667
		127	0.036007	0.816327	0.222934	0.361111
		128	0.0432337	0.724444	0.238091	0.444444
		129	0.0531204	0.668367	0.252865	0.75
		130	0.0164715	0.875556	0.132778	0.277778
		131	0.0170646	0.711111	0.136683	0.612245
		132	0.0375303	0.675556	0.217305	0.722222
		133	0.0543146	0.663265	0.242944	0.805556
		134	0.0703891	0.564444	0.26905	0.734694
		135	0.0192519	0.853333	0.137873	0.194444
		136	0.0196609	0.644444	0.141778	0.530612
		137	0.0274749	0.744898	0.196075	0.472222
		138	0.0514078	0.663265	0.237849	0.722222
		139	0.0674823	0.457778	0.263955	0.795918
		140	0.0222003	0.866667	0.142838	0.194444
		141	0.0227933	0.671111	0.146743	0.489796
		142	0.0309986	0.780612	0.201028	0.416667
		143	0.0384207	0.773333	0.217162	0.694444
		144	0.0646604	0.528889	0.258995	0.816327
		145	0.0260975	0.893333	0.153429	0.25
		146	0.0265065	0.6	0.154647	0.612245
		147	0.0343205	0.806122	0.20208	0.333333
		148	0.041469	0.675556	0.216888	0.472222
		149	0.0512599	0.602041	0.231322	0.777778
		150	0.021218	0.817778	0.146405	0.388889
		151	0.0216213	0.777778	0.15031	0.632653
		152	0.0235427	0.571429	0.177577	0.555556
		153	0.0494417	0.678571	0.229317	0.777778
		154	0.0655162	0.422222	0.255423	0.816327
		155	0.0241941	0.817778	0.15137	0.333333
		156	0.0247814	0.791111	0.155275	0.653061
		157	0.0268686	0.596939	0.182542	0.694444
		158	0.0364269	0.733333	0.208643	0.75
		159	0.0626666	0.422222	0.250463	0.816327
		160	0.0280636	0.848889	0.161695	0.333333
		161	0.0284669	0.746667	0.162913	0.693878
		162	0.0303883	0.75	0.18555	0.694444
		163	0.0395029	0.688889	0.208635	0.388889
		164	0.0492938	0.668367	0.223057	0.861111
		165	0.0268672	0.737778	0.156465	0.333333
		166	0.0272705	0.706667	0.16037	0.428571
		167	0.0291837	0.596939	0.187637	0.583333
		168	0.0311498	0.770408	0.197603	0.333333
		169	0.059867	0.462222	0.245367	0.77551
		170	0.0306471	0.786667	0.166631	0.277778
		171	0.0308715	0.684444	0.167849	0.591837
		172	0.0326234	0.673469	0.190486	0.638889
		173	0.0344241	0.811224	0.198763	0.333333
		174	0.0464956	0.637755	0.218121	0.777778
		175	0.0337128	0.786667	0.17144	0.361111
		176	0.0341161	0.697778	0.172658	0.653061
		177	0.0360293	0.719388	0.195295	0.666667
		178	0.0379954	0.770408	0.203561	0.361111
		179	0.040381	0.804444	0.208497	0.611111
		180	0.0178484	0.831111	0.139489	0.416667
		181	0.0168222	0.627551	0.132416	0.527778
		182	0.0360194	0.711111	0.208197	0.611111
		183	0.0528037	0.647959	0.233837	0.555556
		184	0.0688782	0.413333	0.259943	0.673469
		185	0.0205718	0.804444	0.144425	0.361111
		186	0.0194876	0.576531	0.137352	0.638889
		187	0.0259543	0.729592	0.186808	0.444444
		188	0.0499574	0.566327	0.228901	0.694444
		189	0.0660319	0.435556	0.255007	0.714286
		190	0.0234976	0.817778	0.149234	0.361111
		191	0.0224714	0.612245	0.142162	0.805556
		192	0.029408	0.77551	0.191606	0.333333
		193	0.0368974	0.764444	0.208059	0.611111
		194	0.063229	0.413333	0.250201	0.836735
		195	0.0273236	0.817778	0.159311	0.444444
		196	0.0262394	0.637755	0.151306	0.694444
		197	0.0327062	0.744898	0.192912	0.333333
		198	0.0399249	0.706667	0.208069	0.472222
		199	0.0498115	0.596939	0.222843	0.722222
		200	0.022511	0.751111	0.15269	0.444444
		201	0.0214267	0.673469	0.145618	0.555556
		202	0.0219435	0.586735	0.16751	0.527778
		203	0.0480183	0.596939	0.220635	0.694444
		204	0.0640928	0.364444	0.246741	0.714286
		205	0.0254637	0.8	0.1575	0.388889
		206	0.0244375	0.714286	0.150427	0.583333
		207	0.0252011	0.556122	0.17232	0.666667
		208	0.0349314	0.724444	0.199806	0.722222
		209	0.061263	0.395556	0.241936	0.693878
		210	0.0292628	0.751111	0.167326	0.388889
		211	0.0281785	0.693878	0.159321	0.583333
		212	0.0286953	0.642857	0.175546	0.694444
		213	0.0379857	0.697778	0.200066	0.361111
		214	0.0478724	0.719388	0.214828	0.666667
		215	0.0280828	0.733333	0.162436	0.361111
		216	0.0269985	0.678571	0.155363	0.611111
		217	0.0275073	0.561224	0.177256	0.527778
		218	0.029579	0.795918	0.188288	0.388889
		219	0.058521	0.453333	0.237	0.755102
		220	0.0317952	0.697778	0.172112	0.416667
		221	0.0306544	0.622449	0.164108	0.694444
		222	0.0309232	0.663265	0.180333	0.666667
		223	0.0328302	0.770408	0.189695	0.444444
		224	0.0451312	0.653061	0.210041	0.722222
		225	0.0348346	0.715556	0.176776	0.444444
		226	0.0337504	0.627551	0.168772	0.666667
		227	0.0342591	0.637755	0.184997	0.75
		228	0.0363308	0.806122	0.194347	0.333333
		229	0.0388518	0.782222	0.199932	0.611111
		230	0.0245652	0.835556	0.178365	0.222222
		231	0.0235345	0.576531	0.17225	0.583333
		232	0.0221028	0.684444	0.165115	0.530612
		233	0.0460869	0.571429	0.197358	0.75
[truncated: 2,538 more rows]

## Sheet: Figure 5
	ABIDE																														HBN
	Diversity												Age difference												Sex						Diversity									Age difference									Sex
	NYU			PITT			TCD			USM			NYU			PITT			TCD			USM			F			M			CBIC			RU			SI			CBIC			RU			SI			F
	Diversity	Metric	Proportion	Diversity	Metric	Proportion	Diversity	Metric	Proportion	Diversity	Metric	Proportion	Age difference	Metric	Proportion	Age difference	Metric	Proportion	Age difference	Metric	Proportion	Age difference	Metric	Proportion	Diversity	Metric	Proportion	Diversity	Metric	Proportion	Diversity	Metric	Proportion	Diversity	Metric	Proportion	Diversity	Metric	Proportion	Age difference	Metric	Proportion	Age difference	Metric	Proportion	Age difference	Metric	Proportion	Diversity
0	0.0186021	FN	0.123763	0.0186021	FN	0.163011	0.0186021	FN		0.0186021	FN	0.0805706	5.63818	FN	0.118879	5.63818	FN	0.167509	5.63818	FN		5.63818	FN	0.0825834	0.0186021	FN		0.0186021	FN	0.111246	0.112172	FN	0.55952	0.112172	FN	0.265345	0.112172	FN		2.86627	FN	0.223833	2.86627	FN	0.184234	2.86627	FN		0.112172
1	0.0186786	FN	0.128178	0.0186786	FN	0.157789	0.0186786	FN		0.0186786	FN	0.0786867	5.64799	FN	0.121056	5.64799	FN	0.165242	5.64799	FN		5.64799	FN	0.0821458	0.0186786	FN		0.0186786	FN	0.11121	0.1125	FN	0.564279	0.1125	FN	0.2654	0.1125	FN		2.87161	FN	0.226425	2.87161	FN	0.186262	2.87161	FN		0.1125
2	0.0190665	FN	0.133612	0.0190665	FN	0.154987	0.0190665	FN		0.0190665	FN	0.0801048	5.6536	FN	0.125123	5.6536	FN	0.160403	5.6536	FN		5.6536	FN	0.0818614	0.0190665	FN		0.0190665	FN	0.116063	0.113439	FN	0.551859	0.113439	FN	0.260479	0.113439	FN		2.88537	FN	0.220734	2.88537	FN	0.185559	2.88537	FN		0.113439
3	0.0194768	FN	0.133158	0.0194768	FN	0.153391	0.0194768	FN		0.0194768	FN	0.0819267	5.6745	FN	0.127528	5.6745	FN	0.157948	5.6745	FN		5.6745	FN	0.081689	0.0194768	FN		0.0194768	FN	0.115891	0.113846	FN	0.543625	0.113846	FN	0.256934	0.113846	FN		2.89358	FN	0.219952	2.89358	FN	0.187586	2.89358	FN		0.113846
4	0.0195116	FN	0.134697	0.0195116	FN	0.152344	0.0195116	FN		0.0195116	FN	0.0821996	5.69025	FN	0.125834	5.69025	FN	0.162242	5.69025	FN		5.69025	FN	0.0831055	0.0195116	FN		0.0195116	FN	0.116255	0.116058	FN	0.539818	0.116058	FN	0.2561	0.116058	FN		2.89905	FN	0.219201	2.89905	FN	0.189184	2.89905	FN		0.116058
5	0.0196811	FN	0.134445	0.0196811	FN	0.153762	0.0196811	FN		0.0196811	FN	0.0829398	5.69961	FN	0.126878	5.69961	FN	0.165318	5.69961	FN		5.69961	FN	0.084091	0.0196811	FN		0.0196811	FN	0.116789	0.116701	FN	0.547791	0.116701	FN	0.257372	0.116701	FN		2.91782	FN	0.218431	2.91782	FN	0.190474	2.91782	FN		0.116701
6	0.0197116	FN	0.133784	0.0197116	FN	0.156366	0.0197116	FN		0.0197116	FN	0.0839103	5.73486	FN	0.128114	5.73486	FN	0.163972	5.73486	FN		5.73486	FN	0.0838512	0.0197116	FN		0.0197116	FN	0.117518	0.116944	FN	0.552072	0.116944	FN	0.256871	0.116944	FN		2.92183	FN	0.221619	2.92183	FN	0.190418	2.92183	FN		0.116944
7	0.0197421	FN	0.133772	0.0197421	FN	0.158618	0.0197421	FN		0.0197421	FN	0.0854546	5.73544	FN	0.129086	5.73544	FN	0.163359	5.73544	FN		5.73544	FN	0.0829867	0.0197421	FN		0.0197421	FN	0.118646	0.117482	FN	0.547407	0.117482	FN	0.253765	0.117482	FN		2.94502	FN	0.220258	2.94502	FN	0.189601	2.94502	FN		0.117482
8	0.0200759	FN	0.133889	0.0200759	FN	0.159643	0.0200759	FN		0.0200759	FN	0.087174	5.73744	FN	0.129947	5.73744	FN	0.163104	5.73744	FN		5.73744	FN	0.0832026	0.0200759	FN		0.0200759	FN	0.11971	0.118274	FN	0.549573	0.118274	FN	0.253102	0.118274	FN		2.96404	FN	0.219218	2.96404	FN	0.190642	2.96404	FN		0.118274
9	0.0200948	FN	0.135813	0.0200948	FN	0.159213	0.0200948	FN		0.0200948	FN	0.0886097	5.74792	FN	0.129598	5.74792	FN	0.165593	5.74792	FN		5.74792	FN	0.0832961	0.0200948	FN		0.0200948	FN	0.12103	0.118636	FN	0.549414	0.118636	FN	0.251838	0.118636	FN		2.96614	FN	0.218371	2.96614	FN	0.190061	2.96614	FN		0.118636
10	0.0201589	FN	0.137339	0.0201589	FN	0.15903	0.0201589	FN		0.0201589	FN	0.0904037	5.76933	FN	0.129925	5.76933	FN	0.167037	5.76933	FN		5.76933	FN	0.0840273	0.0201589	FN		0.0201589	FN	0.122414	0.119413	FN	0.547488	0.119413	FN	0.25044	0.119413	FN		2.96861	FN	0.219596	2.96861	FN	0.190167	2.96861	FN		0.119413
11	0.0203914	FN	0.138359	0.0203914	FN	0.158335	0.0203914	FN		0.0203914	FN	0.0908402	5.7747	FN	0.130059	5.7747	FN	0.167565	5.7747	FN		5.7747	FN	0.0837657	0.0203914	FN		0.0203914	FN	0.122996	0.120587	FN	0.548338	0.120587	FN	0.249121	0.120587	FN		2.98485	FN	0.219909	2.98485	FN	0.190361	2.98485	FN		0.120587
12	0.0204743	FN	0.138557	0.0204743	FN	0.15922	0.0204743	FN		0.0204743	FN	0.0921744	5.77879	FN	0.130575	5.77879	FN	0.168612	5.77879	FN		5.77879	FN	0.0840004	0.0204743	FN		0.0204743	FN	0.123901	0.12083	FN	0.548905	0.12083	FN	0.248242	0.12083	FN		2.9901	FN	0.219102	2.9901	FN	0.189842	2.9901	FN		0.12083
13	0.0205359	FN	0.138974	0.0205359	FN	0.16014	0.0205359	FN		0.0205359	FN	0.0930297	5.77901	FN	0.131327	5.77901	FN	0.168386	5.77901	FN		5.77901	FN	0.0841889	0.0205359	FN		0.0205359	FN	0.124668	0.120967	FN	0.549389	0.120967	FN	0.247624	0.120967	FN		2.99543	FN	0.218523	2.99543	FN	0.189355	2.99543	FN		0.120967
14	0.020658	FN	0.139998	0.020658	FN	0.159736	0.020658	FN		0.020658	FN	0.0939558	5.79672	FN	0.131636	5.79672	FN	0.169524	5.79672	FN		5.79672	FN	0.0843325	0.020658	FN		0.020658	FN	0.125463	0.121639	FN	0.547716	0.121639	FN	0.246112	0.121639	FN		3.01275	FN	0.218085	3.01275	FN	0.189443	3.01275	FN		0.121639
15	0.0207551	FN	0.140702	0.0207551	FN	0.15953	0.0207551	FN		0.0207551	FN	0.0948554	5.82331	FN	0.132228	5.82331	FN	0.169478	5.82331	FN		5.82331	FN	0.084294	0.0207551	FN		0.0207551	FN	0.126148	0.122193	FN	0.546375	0.122193	FN	0.245247	0.122193	FN		3.0137	FN	0.218095	3.0137	FN	0.189363	3.0137	FN		0.122193
16	0.0210208	FN	0.141202	0.0210208	FN	0.159868	0.0210208	FN		0.0210208	FN	0.0955213	5.88356	FN	0.13279	5.88356	FN	0.169563	5.88356	FN		5.88356	FN	0.0844887	0.0210208	FN		0.0210208	FN	0.126739	0.122549	FN	0.547332	0.122549	FN	0.244638	0.122549	FN		3.01484	FN	0.217888	3.01484	FN	0.190194	3.01484	FN		0.122549
17	0.0210255	FN	0.14171	0.0210255	FN	0.160414	0.0210255	FN		0.0210255	FN	0.096537	5.88724	FN	0.133331	5.88724	FN	0.169709	5.88724	FN		5.88724	FN	0.0846515	0.0210255	FN		0.0210255	FN	0.127521	0.123197	FN	0.546221	0.123197	FN	0.24351	0.123197	FN		3.02218	FN	0.218282	3.02218	FN	0.189846	3.02218	FN		0.123197
18	0.0210814	FN	0.14236	0.0210814	FN	0.160875	0.0210814	FN		0.0210814	FN	0.0973085	5.99733	FN	0.133703	5.99733	FN	0.170203	5.99733	FN		5.99733	FN	0.084759	0.0210814	FN		0.0210814	FN	0.128247	0.123438	FN	0.545777	0.123438	FN	0.242832	0.123438	FN		3.06111	FN	0.218079	3.06111	FN	0.190314	3.06111	FN		0.123438
19	0.0211387	FN	0.143284	0.0211387	FN	0.160806	0.0211387	FN		0.0211387	FN	0.0980435	6.03257	FN	0.134359	6.03257	FN	0.170328	6.03257	FN		6.03257	FN	0.0848848	0.0211387	FN		0.0211387	FN	0.128946	0.123451	FN	0.545517	0.123451	FN	0.241634	0.123451	FN		3.06639	FN	0.218374	3.06639	FN	0.189831	3.06639	FN		0.123451
20	0.0211888	FN	0.14408	0.0211888	FN	0.160996	0.0211888	FN		0.0211888	FN	0.0989457	6.05885	FN	0.134733	6.05885	FN	0.170454	6.05885	FN		6.05885	FN	0.0851117	0.0211888	FN		0.0211888	FN	0.129696	0.123952	FN	0.544972	0.123952	FN	0.240654	0.123952	FN		3.07444	FN	0.218241	3.07444	FN	0.190188	3.07444	FN		0.123952
21	0.0212127	FN	0.144707	0.0212127	FN	0.16103	0.0212127	FN		0.0212127	FN	0.0997736	6.07708	FN	0.135022	6.07708	FN	0.170939	6.07708	FN		6.07708	FN	0.0852027	0.0212127	FN		0.0212127	FN	0.130317	0.124751	FN	0.545617	0.124751	FN	0.239898	0.124751	FN		3.08048	FN	0.2184	3.08048	FN	0.18989	3.08048	FN		0.124751
22	0.0212663	FN	0.145443	0.0212663	FN	0.161235	0.0212663	FN		0.0212663	FN	0.100634	6.08972	FN	0.135555	6.08972	FN	0.171137	6.08972	FN		6.08972	FN	0.0853702	0.0212663	FN		0.0212663	FN	0.131026	0.125017	FN	0.54606	0.125017	FN	0.238855	0.125017	FN		3.10614	FN	0.218306	3.10614	FN	0.189547	3.10614	FN		0.125017
23	0.0212905	FN	0.146059	0.0212905	FN	0.161297	0.0212905	FN		0.0212905	FN	0.101299	6.09347	FN	0.135924	6.09347	FN	0.171475	6.09347	FN		6.09347	FN	0.0854573	0.0212905	FN		0.0212905	FN	0.131574	0.125052	FN	0.545861	0.125052	FN	0.237987	0.125052	FN		3.10761	FN	0.218147	3.10761	FN	0.189383	3.10761	FN		0.125052
24	0.0213911	FN	0.146769	0.0213911	FN	0.161367	0.0213911	FN		0.0213911	FN	0.102091	6.10145	FN	0.136293	6.10145	FN	0.171759	6.10145	FN		6.10145	FN	0.0856213	0.0213911	FN		0.0213911	FN	0.132262	0.125689	FN	0.545782	0.125689	FN	0.237012	0.125689	FN		3.11286	FN	0.21852	3.11286	FN	0.189404	3.11286	FN		0.125689
25	0.0214298	FN	0.147299	0.0214298	FN	0.161572	0.0214298	FN		0.0214298	FN	0.102623	6.11081	FN	0.1366	6.11081	FN	0.17201	6.11081	FN		6.11081	FN	0.0857129	0.0214298	FN		0.0214298	FN	0.132743	0.126723	FN	0.546062	0.126723	FN	0.236128	0.126723	FN		3.13658	FN	0.218527	3.13658	FN	0.189501	3.13658	FN		0.126723
26	0.0218244	FN	0.147893	0.0218244	FN	0.161825	0.0218244	FN		0.0218244	FN	0.103292	6.11872	FN	0.137133	6.11872	FN	0.172034	6.11872	FN		6.11872	FN	0.0859255	0.0218244	FN		0.0218244	FN	0.133319	0.126937	FN	0.546292	0.126937	FN	0.235398	0.126937	FN		3.13904	FN	0.218731	3.13904	FN	0.189427	3.13904	FN		0.126937
27	0.0218802	FN	0.148492	0.0218802	FN	0.162039	0.0218802	FN		0.0218802	FN	0.103899	6.1251	FN	0.137619	6.1251	FN	0.172083	6.1251	FN		6.1251	FN	0.0860228	0.0218802	FN		0.0218802	FN	0.133865	0.126965	FN	0.546505	0.126965	FN	0.23451	0.126965	FN		3.1444	FN	0.218711	3.1444	FN	0.189355	3.1444	FN		0.126965
28	0.0218972	FN	0.149097	0.0218972	FN	0.162264	0.0218972	FN		0.0218972	FN	0.104504	6.12995	FN	0.138006	6.12995	FN	0.172212	6.12995	FN		6.12995	FN	0.0862953	0.0218972	FN		0.0218972	FN	0.134381	0.127595	FN	0.546323	0.127595	FN	0.233924	0.127595	FN		3.15606	FN	0.218804	3.15606	FN	0.189455	3.15606	FN		0.127595
29	0.021946	FN	0.149705	0.021946	FN	0.162291	0.021946	FN		0.021946	FN	0.105102	6.13851	FN	0.138323	6.13851	FN	0.172414	6.13851	FN		6.13851	FN	0.0864041	0.021946	FN		0.021946	FN	0.134887	0.127611	FN	0.546248	0.127611	FN	0.233003	0.127611	FN	0.386155	3.15741	FN	0.219071	3.15741	FN	0.189409	3.15741	FN		0.127611
30	0.0220416	FN	0.150368	0.0220416	FN	0.162397	0.0220416	FN		0.0220416	FN	0.10579	6.15561	FN	0.138679	6.15561	FN	0.172592	6.15561	FN		6.15561	FN	0.0865688	0.0220416	FN		0.0220416	FN	0.135459	0.127828	FN	0.546527	0.127828	FN	0.232164	0.127828	FN	0.385751	3.16139	FN	0.219176	3.16139	FN	0.189342	3.16139	FN		0.127828
31	0.022128	FN	0.151014	0.022128	FN	0.162504	0.022128	FN		0.022128	FN	0.106481	6.15756	FN	0.139008	6.15756	FN	0.172704	6.15756	FN		6.15756	FN	0.0866752	0.022128	FN		0.022128	FN	0.136024	0.127837	FN	0.546423	0.127837	FN	0.23134	0.127837	FN	0.386446	3.16675	FN	0.21932	3.16675	FN	0.189538	3.16675	FN		0.127837
32	0.0221819	FN	0.151601	0.0221819	FN	0.162696	0.0221819	FN		0.0221819	FN	0.10706	6.16342	FN	0.139338	6.16342	FN	0.172814	6.16342	FN		6.16342	FN	0.0867995	0.0221819	FN		0.0221819	FN	0.136534	0.127938	FN	0.546506	0.127938	FN	0.230545	0.127938	FN	0.387118	3.17966	FN	0.219455	3.17966	FN	0.189554	3.17966	FN		0.127938
33	0.0222384	FN	0.152162	0.0222384	FN	0.162815	0.0222384	FN		0.0222384	FN	0.107618	6.17538	FN	0.139691	6.17538	FN	0.17298	6.17538	FN		6.17538	FN	0.0869777	0.0222384	FN		0.0222384	FN	0.137009	0.128599	FN	0.546555	0.128599	FN	0.229716	0.128599	FN	0.388267	3.18288	FN	0.219599	3.18288	FN	0.189645	3.18288	FN		0.128599
34	0.0223287	FN	0.152722	0.0223287	FN	0.162972	0.0223287	FN		0.0223287	FN	0.108183	6.18041	FN	0.140007	6.18041	FN	0.173117	6.18041	FN		6.18041	FN	0.0871669	0.0223287	FN		0.0223287	FN	0.137493	0.128801	FN	0.54682	0.128801	FN	0.228901	0.128801	FN	0.388845	3.18736	FN	0.219766	3.18736	FN	0.189669	3.18736	FN		0.128801
35	0.0225122	FN	0.153287	0.0225122	FN	0.163093	0.0225122	FN		0.0225122	FN	0.108758	6.18097	FN	0.140344	6.18097	FN	0.173268	6.18097	FN		6.18097	FN	0.0873283	0.0225122	FN		0.0225122	FN	0.137973	0.128938	FN	0.546963	0.128938	FN	0.228167	0.128938	FN	0.38944	3.18836	FN	0.21992	3.18836	FN	0.189724	3.18836	FN		0.128938
36	0.0226668	FN	0.153862	0.0226668	FN	0.163249	0.0226668	FN		0.0226668	FN	0.109334	6.1853	FN	0.14065	6.1853	FN	0.1734	6.1853	FN		6.1853	FN	0.0875197	0.0226668	FN		0.0226668	FN	0.138462	0.129174	FN	0.5472	0.129174	FN	0.227425	0.129174	FN	0.390039	3.19543	FN	0.220159	3.19543	FN	0.189769	3.19543	FN		0.129174
37	0.022671	FN	0.154417	0.022671	FN	0.163335	0.022671	FN		0.022671	FN	0.109903	6.18604	FN	0.140991	6.18604	FN	0.173465	6.18604	FN		6.18604	FN	0.0877115	0.022671	FN		0.022671	FN	0.138924	0.129184	FN	0.547348	0.129184	FN	0.226687	0.129184	FN	0.390636	3.20647	FN	0.220346	3.20647	FN	0.189847	3.20647	FN		0.129184
38	0.0227456	FN	0.155012	0.0227456	FN	0.163459	0.0227456	FN		0.0227456	FN	0.110478	6.1874	FN	0.141286	6.1874	FN	0.173581	6.1874	FN		6.1874	FN	0.0878706	0.0227456	FN		0.0227456	FN	0.139409	0.130039	FN	0.547584	0.130039	FN	0.225918	0.130039	FN	0.390892	3.20713	FN	0.220509	3.20713	FN	0.189933	3.20713	FN		0.130039
39	0.0227695	FN	0.155595	0.0227695	FN	0.16356	0.0227695	FN		0.0227695	FN	0.11103	6.19477	FN	0.141589	6.19477	FN	0.173721	6.19477	FN		6.19477	FN	0.0880525	0.0227695	FN		0.0227695	FN	0.139872	0.130725	FN	0.547823	0.130725	FN	0.225171	0.130725	FN	0.391495	3.20993	FN	0.220726	3.20993	FN	0.19004	3.20993	FN		0.130725
40	0.022826	FN	0.156129	0.022826	FN	0.163719	0.022826	FN		0.022826	FN	0.111566	6.19998	FN	0.14189	6.19998	FN	0.173859	6.19998	FN		6.19998	FN	0.0882516	0.022826	FN		0.022826	FN	0.140322	0.131645	FN	0.547942	0.131645	FN	0.224507	0.131645	FN	0.39226	3.22038	FN	0.220878	3.22038	FN	0.190214	3.22038	FN		0.131645
41	0.0228504	FN	0.156691	0.0228504	FN	0.163823	0.0228504	FN		0.0228504	FN	0.112086	6.201	FN	0.142191	6.201	FN	0.173949	6.201	FN		6.201	FN	0.088449	0.0228504	FN		0.0228504	FN	0.140764	0.131721	FN	0.548147	0.131721	FN	0.223784	0.131721	FN	0.392778	3.22474	FN	0.221083	3.22474	FN	0.190318	3.22474	FN		0.131721
42	0.0229	FN	0.157258	0.0229	FN	0.16393	0.0229	FN		0.0229	FN	0.112616	6.20729	FN	0.142479	6.20729	FN	0.174046	6.20729	FN		6.20729	FN	0.0886382	0.0229	FN		0.0229	FN	0.141211	0.13188	FN	0.548318	0.13188	FN	0.223067	0.13188	FN	0.393446	3.22671	FN	0.221269	3.22671	FN	0.190462	3.22671	FN		0.13188
43	0.0229072	FN	0.157806	0.0229072	FN	0.164063	0.0229072	FN		0.0229072	FN	0.113152	6.2228	FN	0.142759	6.2228	FN	0.174167	6.2228	FN		6.2228	FN	0.0888312	0.0229072	FN		0.0229072	FN	0.14165	0.131978	FN	0.548573	0.131978	FN	0.222347	0.131978	FN	0.393933	3.23007	FN	0.22146	3.23007	FN	0.190591	3.23007	FN		0.131978
44	0.0229997	FN	0.158355	0.0229997	FN	0.164169	0.0229997	FN		0.0229997	FN	0.11366	6.22413	FN	0.143018	6.22413	FN	0.174306	6.22413	FN		6.22413	FN	0.089038	0.0229997	FN		0.0229997	FN	0.14209	0.132097	FN	0.548854	0.132097	FN	0.221649	0.132097	FN	0.394248	3.23977	FN	0.221665	3.23977	FN	0.190709	3.23977	FN		0.132097
45	0.0230699	FN	0.158879	0.0230699	FN	0.16431	0.0230699	FN		0.0230699	FN	0.114175	6.2371	FN	0.143283	6.2371	FN	0.174429	6.2371	FN		6.2371	FN	0.0892273	0.0230699	FN		0.0230699	FN	0.142515	0.13265	FN	0.549086	0.13265	FN	0.220936	0.13265	FN	0.394858	3.24338	FN	0.221875	3.24338	FN	0.190864	3.24338	FN		0.13265
46	0.0231148	FN	0.159418	0.0231148	FN	0.164412	0.0231148	FN		0.0231148	FN	0.114682	6.24109	FN	0.14355	6.24109	FN	0.174549	6.24109	FN		6.24109	FN	0.0894302	0.0231148	FN		0.0231148	FN	0.142934	0.132957	FN	0.54928	0.132957	FN	0.220244	0.132957	FN	0.395329	3.24475	FN	0.222057	3.24475	FN	0.191027	3.24475	FN		0.132957
47	0.0231369	FN	0.159948	0.0231369	FN	0.16453	0.0231369	FN		0.0231369	FN	0.115185	6.24123	FN	0.143828	6.24123	FN	0.174667	6.24123	FN		6.24123	FN	0.0896501	0.0231369	FN		0.0231369	FN	0.143351	0.132968	FN	0.549546	0.132968	FN	0.219577	0.132968	FN	0.395792	3.24857	FN	0.222256	3.24857	FN	0.19118	3.24857	FN		0.132968
48	0.0231711	FN	0.160491	0.0231711	FN	0.164643	0.0231711	FN		0.0231711	FN	0.115688	6.24184	FN	0.144082	6.24184	FN	0.174804	6.24184	FN		6.24184	FN	0.0898652	0.0231711	FN		0.0231711	FN	0.14377	0.133341	FN	0.549777	0.133341	FN	0.218926	0.133341	FN	0.396247	3.25518	FN	0.222443	3.25518	FN	0.191351	3.25518	FN		0.133341
49	0.0231839	FN	0.16101	0.0231839	FN	0.164769	0.0231839	FN		0.0231839	FN	0.116179	6.24745	FN	0.144333	6.24745	FN	0.174939	6.24745	FN		6.24745	FN	0.0900829	0.0231839	FN		0.0231839	FN	0.144177	0.133597	FN	0.550053	0.133597	FN	0.218259	0.133597	FN	0.396693	3.26351	FN	0.22267	3.26351	FN	0.191522	3.26351	FN		0.133597
50	0.023268	FN	0.161543	0.023268	FN	0.164867	0.023268	FN		0.023268	FN	0.116665	6.25692	FN	0.14458	6.25692	FN	0.175076	6.25692	FN		6.25692	FN	0.0902971	0.023268	FN		0.023268	FN	0.144581	0.133849	FN	0.550304	0.133849	FN	0.21759	0.133849	FN	0.397033	3.26638	FN	0.222866	3.26638	FN	0.191715	3.26638	FN		0.133849
51	0.0232705	FN	0.162077	0.0232705	FN	0.164975	0.0232705	FN		0.0232705	FN	0.117151	6.26088	FN	0.144837	6.26088	FN	0.175192	6.26088	FN		6.26088	FN	0.0905216	0.0232705	FN		0.0232705	FN	0.144986	0.133973	FN	0.550578	0.133973	FN	0.216936	0.133973	FN	0.397464	3.26706	FN	0.223053	3.26706	FN	0.191913	3.26706	FN		0.133973
52	0.0233007	FN	0.16261	0.0233007	FN	0.165072	0.0233007	FN		0.0233007	FN	0.117626	6.26823	FN	0.145083	6.26823	FN	0.175313	6.26823	FN		6.26823	FN	0.0907434	0.0233007	FN		0.0233007	FN	0.145384	0.134258	FN	0.550886	0.134258	FN	0.216295	0.134258	FN	0.397877	3.2718	FN	0.223259	3.2718	FN	0.192128	3.2718	FN		0.134258
53	0.0233661	FN	0.163139	0.0233661	FN	0.165177	0.0233661	FN		0.0233661	FN	0.118117	6.2688	FN	0.145325	6.2688	FN	0.175437	6.2688	FN		6.2688	FN	0.0909692	0.0233661	FN		0.0233661	FN	0.145786	0.134283	FN	0.551192	0.134283	FN	0.215669	0.134283	FN	0.398201	3.2721	FN	0.223445	3.2721	FN	0.192335	3.2721	FN		0.134283
54	0.0234657	FN	0.163656	0.0234657	FN	0.16529	0.0234657	FN		0.0234657	FN	0.118583	6.28634	FN	0.145562	6.28634	FN	0.175573	6.28634	FN		6.28634	FN	0.091203	0.0234657	FN		0.0234657	FN	0.146176	0.134308	FN	0.551501	0.134308	FN	0.215041	0.134308	FN	0.398519	3.27713	FN	0.223639	3.27713	FN	0.192537	3.27713	FN		0.134308
55	0.023469	FN	0.164177	0.023469	FN	0.165381	0.023469	FN		0.023469	FN	0.119063	6.30843	FN	0.145789	6.30843	FN	0.175719	6.30843	FN		6.30843	FN	0.0914455	0.023469	FN		0.023469	FN	0.146567	0.134555	FN	0.551771	0.134555	FN	0.214444	0.134555	FN	0.398931	3.27932	FN	0.223849	3.27932	FN	0.192746	3.27932	FN		0.134555
56	0.0235043	FN	0.164691	0.0235043	FN	0.165482	0.0235043	FN		0.0235043	FN	0.119517	6.32733	FN	0.146014	6.32733	FN	0.175865	6.32733	FN		6.32733	FN	0.0916817	0.0235043	FN		0.0235043	FN	0.146945	0.134775	FN	0.552091	0.134775	FN	0.213818	0.134775	FN	0.399276	3.28252	FN	0.224037	3.28252	FN	0.192971	3.28252	FN		0.134775
57	0.0235807	FN	0.165217	0.0235807	FN	0.165578	0.0235807	FN		0.0235807	FN	0.119982	6.32905	FN	0.146247	6.32905	FN	0.175998	6.32905	FN		6.32905	FN	0.0919265	0.0235807	FN		0.0235807	FN	0.14733	0.134789	FN	0.552368	0.134789	FN	0.213217	0.134789	FN	0.399675	3.28436	FN	0.224226	3.28436	FN	0.193222	3.28436	FN		0.134789
58	0.0235946	FN	0.165737	0.0235946	FN	0.165684	0.0235946	FN		0.0235946	FN	0.120435	6.34122	FN	0.146472	6.34122	FN	0.176141	6.34122	FN		6.34122	FN	0.0921708	0.0235946	FN		0.0235946	FN	0.147708	0.135073	FN	0.552672	0.135073	FN	0.212621	0.135073	FN	0.399986	3.28565	FN	0.224404	3.28565	FN	0.193446	3.28565	FN	0.660222	0.135073
59	0.0237417	FN	0.166257	0.0237417	FN	0.165769	0.0237417	FN		0.0237417	FN	0.120897	6.34692	FN	0.146692	6.34692	FN	0.176288	6.34692	FN		6.34692	FN	0.0924155	0.0237417	FN		0.0237417	FN	0.148088	0.135761	FN	0.552989	0.135761	FN	0.212034	0.135761	FN	0.400288	3.29191	FN	0.224602	3.29191	FN	0.193681	3.29191	FN	0.660538	0.135761
60	0.0237803	FN	0.16677	0.0237803	FN	0.165862	0.0237803	FN		0.0237803	FN	0.121341	6.35005	FN	0.146913	6.35005	FN	0.176428	6.35005	FN		6.35005	FN	0.0926714	0.0237803	FN		0.0237803	FN	0.148457	0.135935	FN	0.553295	0.135935	FN	0.211443	0.135935	FN	0.400469	3.2925	FN	0.224787	3.2925	FN	0.193917	3.2925	FN	0.660815	0.135935
61	0.0238405	FN	0.167289	0.0238405	FN	0.165946	0.0238405	FN		0.0238405	FN	0.121783	6.35771	FN	0.147134	6.35771	FN	0.176572	6.35771	FN		6.35771	FN	0.0929237	0.0238405	FN		0.0238405	FN	0.148825	0.136256	FN	0.553634	0.136256	FN	0.210873	0.136256	FN	0.400718	3.29321	FN	0.224977	3.29321	FN	0.194162	3.29321	FN	0.661059	0.136256
62	0.0238663	FN	0.167807	0.0238663	FN	0.166035	0.0238663	FN		0.0238663	FN	0.122226	6.36986	FN	0.14735	6.36986	FN	0.176729	6.36986	FN		6.36986	FN	0.0931862	0.0238663	FN		0.0238663	FN	0.149192	0.136758	FN	0.553974	0.136758	FN	0.210311	0.136758	FN	0.400952	3.2954	FN	0.225151	3.2954	FN	0.194415	3.2954	FN	0.661272	0.136758
63	0.0238687	FN	0.168321	0.0238687	FN	0.166126	0.0238687	FN		0.0238687	FN	0.122669	6.39762	FN	0.147569	6.39762	FN	0.176881	6.39762	FN		6.39762	FN	0.0934512	0.0238687	FN		0.0238687	FN	0.149558	0.136806	FN	0.5543	0.136806	FN	0.209754	0.136806	FN	0.401226	3.29816	FN	0.225324	3.29816	FN	0.19467	3.29816	FN	0.661457	0.136806
64	0.0239072	FN	0.16884	0.0239072	FN	0.166208	0.0239072	FN		0.0239072	FN	0.12311	6.4051	FN	0.147778	6.4051	FN	0.177037	6.4051	FN		6.4051	FN	0.0937141	0.0239072	FN		0.0239072	FN	0.149923	0.137124	FN	0.55462	0.137124	FN	0.209204	0.137124	FN	0.401455	3.30137	FN	0.225506	3.30137	FN	0.194926	3.30137	FN	0.661615	0.137124
65	0.0239181	FN	0.169352	0.0239181	FN	0.16629	0.0239181	FN		0.0239181	FN	0.12354	6.40805	FN	0.147987	6.40805	FN	0.177195	6.40805	FN		6.40805	FN	0.0939807	0.0239181	FN		0.0239181	FN	0.150279	0.137672	FN	0.554944	0.137672	FN	0.208662	0.137672	FN	0.401666	3.30184	FN	0.225682	3.30184	FN	0.195191	3.30184	FN	0.661747	0.137672
66	0.0240519	FN	0.169867	0.0240519	FN	0.166365	0.0240519	FN		0.0240519	FN	0.123972	6.4103	FN	0.148197	6.4103	FN	0.177349	6.4103	FN		6.4103	FN	0.0942559	0.0240519	FN		0.0240519	FN	0.150634	0.137695	FN	0.555281	0.137695	FN	0.208127	0.137695	FN	0.401862	3.30206	FN	0.225847	3.30206	FN	0.195462	3.30206	FN	0.661855	0.137695
67	0.0240988	FN	0.170384	0.0240988	FN	0.166442	0.0240988	FN		0.0240988	FN	0.124401	6.41987	FN	0.148402	6.41987	FN	0.177516	6.41987	FN		6.41987	FN	0.0945328	0.0240988	FN		0.0240988	FN	0.15099	0.137922	FN	0.555636	0.137922	FN	0.207605	0.137922	FN	0.402041	3.30349	FN	0.226011	3.30349	FN	0.195724	3.30349	FN	0.66194	0.137922
68	0.0241188	FN	0.170896	0.0241188	FN	0.166522	0.0241188	FN		0.0241188	FN	0.124826	6.42262	FN	0.148611	6.42262	FN	0.177684	6.42262	FN		6.42262	FN	0.0948108	0.0241188	FN		0.0241188	FN	0.151342	0.138165	FN	0.555991	0.138165	FN	0.207091	0.138165	FN	0.402206	3.30371	FN	0.226168	3.30371	FN	0.195994	3.30371	FN	0.661971	0.138165
69	0.0241741	FN	0.171407	0.0241741	FN	0.166598	0.0241741	FN		0.0241741	FN	0.125246	6.46131	FN	0.148818	6.46131	FN	0.177845	6.46131	FN		6.46131	FN	0.0950965	0.0241741	FN		0.0241741	FN	0.15169	0.138322	FN	0.556327	0.138322	FN	0.206583	0.138322	FN	0.402355	3.30499	FN	0.226323	3.30499	FN	0.196265	3.30499	FN	0.662011	0.138322
70	0.0242435	FN	0.171922	0.0242435	FN	0.166668	0.0242435	FN		0.0242435	FN	0.125665	6.50304	FN	0.149026	6.50304	FN	0.178008	6.50304	FN		6.50304	FN	0.0953813	0.0242435	FN		0.0242435	FN	0.152037	0.138468	FN	0.556688	0.138468	FN	0.206086	0.138468	FN	0.40247	3.3103	FN	0.226481	3.3103	FN	0.196545	3.3103	FN	0.662026	0.138468
71	0.0242674	FN	0.172438	0.0242674	FN	0.166736	0.0242674	FN		0.0242674	FN	0.126081	6.51396	FN	0.149234	6.51396	FN	0.178173	6.51396	FN		6.51396	FN	0.0956694	0.0242674	FN		0.0242674	FN	0.152381	0.13857	FN	0.55703	0.13857	FN	0.205596	0.13857	FN	0.402592	3.31087	FN	0.22664	3.31087	FN	0.196819	3.31087	FN	0.662017	0.13857
72	0.0242796	FN	0.172954	0.0242796	FN	0.166799	0.0242796	FN		0.0242796	FN	0.126491	6.52295	FN	0.149441	6.52295	FN	0.17834	6.52295	FN		6.52295	FN	0.0959624	0.0242796	FN		0.0242796	FN	0.152722	0.138605	FN	0.557377	0.138605	FN	0.205126	0.138605	FN	0.40271	3.3155	FN	0.226792	3.3155	FN	0.197098	3.3155	FN	0.661986	0.138605
73	0.0244173	FN	0.173467	0.0244173	FN	0.166864	0.0244173	FN		0.0244173	FN	0.1269	6.52931	FN	0.149644	6.52931	FN	0.178512	6.52931	FN		6.52931	FN	0.0962588	0.0244173	FN		0.0244173	FN	0.153061	0.138931	FN	0.557722	0.138931	FN	0.204653	0.138931	FN	0.402802	3.31718	FN	0.226938	3.31718	FN	0.197378	3.31718	FN	0.661932	0.138931
74	0.0244411	FN	0.173979	0.0244411	FN	0.166929	0.0244411	FN		0.0244411	FN	0.127305	6.54054	FN	0.149849	6.54054	FN	0.178682	6.54054	FN		6.54054	FN	0.0965566	0.0244411	FN		0.0244411	FN	0.153397	0.138942	FN	0.558081	0.138942	FN	0.204194	0.138942	FN	0.402879	3.32176	FN	0.227077	3.32176	FN	0.19766	3.32176	FN	0.661856	0.138942
75	0.0244775	FN	0.174495	0.0244775	FN	0.166986	0.0244775	FN		0.0244775	FN	0.127706	6.54857	FN	0.150054	6.54857	FN	0.178853	6.54857	FN		6.54857	FN	0.0968575	0.0244775	FN		0.0244775	FN	0.153731	0.138946	FN	0.558428	0.138946	FN	0.203747	0.138946	FN	0.402942	3.32251	FN	0.227213	3.32251	FN	0.197938	3.32251	FN	0.661758	0.138946
76	0.0244839	FN	0.175012	0.0244839	FN	0.167044	0.0244839	FN		0.0244839	FN	0.128105	6.54971	FN	0.150257	6.54971	FN	0.17903	6.54971	FN		6.54971	FN	0.0971634	0.0244839	FN		0.0244839	FN	0.154062	0.139028	FN	0.558784	0.139028	FN	0.203307	0.139028	FN	0.403001	3.32865	FN	0.227347	3.32865	FN	0.19822	3.32865	FN	0.66164	0.139028
77	0.024497	FN	0.175524	0.024497	FN	0.167101	0.024497	FN		0.024497	FN	0.1285	6.56093	FN	0.150463	6.56093	FN	0.179202	6.56093	FN		6.56093	FN	0.097472	0.024497	FN		0.024497	FN	0.15439	0.139239	FN	0.559148	0.139239	FN	0.202876	0.139239	FN	0.403037	3.32882	FN	0.227475	3.32882	FN	0.198506	3.32882	FN	0.661501	0.139239
78	0.0246253	FN	0.17604	0.0246253	FN	0.167151	0.0246253	FN		0.0246253	FN	0.128893	6.5706	FN	0.150669	6.5706	FN	0.179378	6.5706	FN		6.5706	FN	0.0977821	0.0246253	FN		0.0246253	FN	0.154718	0.139245	FN	0.55951	0.139245	FN	0.202458	0.139245	FN	0.403048	3.33018	FN	0.227596	3.33018	FN	0.198787	3.33018	FN	0.661341	0.139245
79	0.0247072	FN	0.176555	0.0247072	FN	0.167201	0.0247072	FN		0.0247072	FN	0.12928	6.57132	FN	0.150879	6.57132	FN	0.17955	6.57132	FN		6.57132	FN	0.0980983	0.0247072	FN		0.0247072	FN	0.155041	0.139757	FN	0.559865	0.139757	FN	0.202052	0.139757	FN	0.403058	3.33281	FN	0.227717	3.33281	FN	0.199077	3.33281	FN	0.661123	0.139757
80	0.0247102	FN	0.177072	0.0247102	FN	0.167248	0.0247102	FN		0.0247102	FN	0.129665	6.57159	FN	0.151087	6.57159	FN	0.179728	6.57159	FN		6.57159	FN	0.0984149	0.0247102	FN		0.0247102	FN	0.155363	0.140091	FN	0.560215	0.140091	FN	0.201652	0.140091	FN	0.403024	3.3343	FN	0.227832	3.3343	FN	0.199359	3.3343	FN	0.660925	0.140091
81	0.0247147	FN	0.177589	0.0247147	FN	0.167292	0.0247147	FN		0.0247147	FN	0.130049	6.57165	FN	0.151297	6.57165	FN	0.179903	6.57165	FN		6.57165	FN	0.0987344	0.0247147	FN		0.0247147	FN	0.155683	0.140291	FN	0.560565	0.140291	FN	0.20127	0.140291	FN	0.403006	3.33842	FN	0.227948	3.33842	FN	0.199639	3.33842	FN	0.660704	0.140291
82	0.0247185	FN	0.178104	0.0247185	FN	0.167338	0.0247185	FN		0.0247185	FN	0.130425	6.57561	FN	0.151511	6.57561	FN	0.180075	6.57561	FN		6.57561	FN	0.0990559	0.0247185	FN		0.0247185	FN	0.155998	0.140408	FN	0.560914	0.140408	FN	0.200898	0.140408	FN	0.402973	3.3404	FN	0.228058	3.3404	FN	0.199919	3.3404	FN	0.660461	0.140408
83	0.0247386	FN	0.178623	0.0247386	FN	0.167375	0.0247386	FN		0.0247386	FN	0.130801	6.5773	FN	0.151727	6.5773	FN	0.180247	6.5773	FN		6.5773	FN	0.0993827	0.0247386	FN		0.0247386	FN	0.156312	0.140622	FN	0.561259	0.140622	FN	0.200538	0.140622	FN	0.402929	3.34078	FN	0.228161	3.34078	FN	0.200199	3.34078	FN	0.660197	0.140622
84	0.0247511	FN	0.179138	0.0247511	FN	0.167414	0.0247511	FN		0.0247511	FN	0.131171	6.59088	FN	0.151943	6.59088	FN	0.180423	6.59088	FN		6.59088	FN	0.0997099	0.0247511	FN		0.0247511	FN	0.156622	0.140631	FN	0.561604	0.140631	FN	0.200185	0.140631	FN	0.40287	3.34579	FN	0.228258	3.34579	FN	0.200484	3.34579	FN	0.659884	0.140631
85	0.0248063	FN	0.179653	0.0248063	FN	0.16745	0.0248063	FN		0.0248063	FN	0.131538	6.60219	FN	0.152161	6.60219	FN	0.180593	6.60219	FN		6.60219	FN	0.100041	0.0248063	FN		0.0248063	FN	0.15693	0.140751	FN	0.561955	0.140751	FN	0.199849	0.140751	FN	0.402781	3.34857	FN	0.22835	3.34857	FN	0.20076	3.34857	FN	0.65958	0.140751
86	0.0249085	FN	0.180169	0.0249085	FN	0.167484	0.0249085	FN		0.0249085	FN	0.131902	6.6254	FN	0.152381	6.6254	FN	0.180765	6.6254	FN		6.6254	FN	0.100374	0.0249085	FN		0.0249085	FN	0.157236	0.141456	FN	0.562302	0.141456	FN	0.199524	0.141456	FN	0.402678	3.34982	FN	0.228439	3.34982	FN	0.201036	3.34982	FN	0.65917	0.141456
87	0.024923	FN	0.180688	0.024923	FN	0.167513	0.024923	FN		0.024923	FN	0.132264	6.62582	FN	0.152605	6.62582	FN	0.180937	6.62582	FN		6.62582	FN	0.100709	0.024923	FN		0.024923	FN	0.15754	0.141616	FN	0.562638	0.141616	FN	0.19921	0.141616	FN	0.402568	3.35017	FN	0.228525	3.35017	FN	0.201309	3.35017	FN	0.658823	0.141616
88	0.0249637	FN	0.181206	0.0249637	FN	0.167543	0.0249637	FN		0.0249637	FN	0.132621	6.63877	FN	0.152831	6.63877	FN	0.181106	6.63877	FN		6.63877	FN	0.101049	0.0249637	FN		0.0249637	FN	0.157841	0.141652	FN	0.562978	0.141652	FN	0.198912	0.141652	FN	0.402435	3.35122	FN	0.228607	3.35122	FN	0.201581	3.35122	FN	0.658448	0.141652
89	0.0249842	FN	0.181723	0.0249842	FN	0.167568	0.0249842	FN		0.0249842	FN	0.132972	6.64244	FN	0.15306	6.64244	FN	0.18127	6.64244	FN		6.64244	FN	0.10139	0.0249842	FN		0.0249842	FN	0.158138	0.141735	FN	0.563312	0.141735	FN	0.198625	0.141735	FN	0.402295	3.35248	FN	0.228679	3.35248	FN	0.201849	3.35248	FN	0.658046	0.141735
90	0.0249871	FN	0.182241	0.0249871	FN	0.167592	0.0249871	FN		0.0249871	FN	0.133321	6.64546	FN	0.153295	6.64546	FN	0.181432	6.64546	FN		6.64546	FN	0.101734	0.0249871	FN		0.0249871	FN	0.158432	0.142082	FN	0.563644	0.142082	FN	0.19835	0.142082	FN	0.402139	3.35259	FN	0.228752	3.35259	FN	0.202113	3.35259	FN	0.657565	0.142082
91	0.0250615	FN	0.182759	0.0250615	FN	0.167611	0.0250615	FN		0.0250615	FN	0.133666	6.65304	FN	0.15353	6.65304	FN	0.181596	6.65304	FN		6.65304	FN	0.102079	0.0250615	FN		0.0250615	FN	0.158724	0.142324	FN	0.563972	0.142324	FN	0.198089	0.142324	FN	0.401967	3.35307	FN	0.228817	3.35307	FN	0.202376	3.35307	FN	0.657113	0.142324
92	0.0250666	FN	0.183278	0.0250666	FN	0.167628	0.0250666	FN		0.0250666	FN	0.134006	6.65484	FN	0.153771	6.65484	FN	0.181753	6.65484	FN		6.65484	FN	0.102425	0.0250666	FN		0.0250666	FN	0.159012	0.142456	FN	0.564287	0.142456	FN	0.197844	0.142456	FN	0.40178	3.35311	FN	0.228878	3.35311	FN	0.202641	3.35311	FN	0.656613	0.142456
93	0.0250777	FN	0.183796	0.0250777	FN	0.167643	0.0250777	FN		0.0250777	FN	0.134342	6.65723	FN	0.154016	6.65723	FN	0.181907	6.65723	FN		6.65723	FN	0.102774	0.0250777	FN		0.0250777	FN	0.159298	0.142762	FN	0.564599	0.142762	FN	0.197617	0.142762	FN	0.401581	3.35644	FN	0.228934	3.35644	FN	0.202897	3.35644	FN	0.656105	0.142762
94	0.025115	FN	0.184313	0.025115	FN	0.16766	0.025115	FN		0.025115	FN	0.134673	6.65804	FN	0.154263	6.65804	FN	0.182061	6.65804	FN		6.65804	FN	0.103125	0.025115	FN		0.025115	FN	0.15958	0.142861	FN	0.564905	0.142861	FN	0.197404	0.142861	FN	0.401367	3.36647	FN	0.228987	3.36647	FN	0.203147	3.36647	FN	0.655522	0.142861
95	0.0251455	FN	0.184831	0.0251455	FN	0.167674	0.0251455	FN		0.0251455	FN	0.135001	6.65858	FN	0.154518	6.65858	FN	0.182207	6.65858	FN		6.65858	FN	0.103478	0.0251455	FN	0.670727	0.0251455	FN	0.159859	0.142996	FN	0.565204	0.142996	FN	0.197201	0.142996	FN	0.401134	3.36684	FN	0.229034	3.36684	FN	0.203395	3.36684	FN	0.654956	0.142996
96	0.0251495	FN	0.185347	0.0251495	FN	0.167686	0.0251495	FN		0.0251495	FN	0.135324	6.66196	FN	0.154775	6.66196	FN	0.182353	6.66196	FN		6.66196	FN	0.103832	0.0251495	FN	0.671049	0.0251495	FN	0.160136	0.143098	FN	0.565498	0.143098	FN	0.197013	0.143098	FN	0.400887	3.37103	FN	0.229075	3.37103	FN	0.203638	3.37103	FN	0.654332	0.143098
97	0.0252048	FN	0.185862	0.0252048	FN	0.167696	0.0252048	FN		0.0252048	FN	0.135643	6.66729	FN	0.155036	6.66729	FN	0.182495	6.66729	FN		6.66729	FN	0.104188	0.0252048	FN	0.671396	0.0252048	FN	0.160408	0.143189	FN	0.565793	0.143189	FN	0.196841	0.143189	FN	0.400619	3.37217	FN	0.229113	3.37217	FN	0.203877	3.37217	FN	0.653703	0.143189
98	0.0252848	FN	0.186379	0.0252848	FN	0.167701	0.0252848	FN		0.0252848	FN	0.135957	6.66842	FN	0.155303	6.66842	FN	0.182628	6.66842	FN		6.66842	FN	0.104545	0.0252848	FN	0.671766	0.0252848	FN	0.160678	0.143405	FN	0.566079	0.143405	FN	0.196687	0.143405	FN	0.400337	3.37297	FN	0.229144	3.37297	FN	0.204112	3.37297	FN	0.653003	0.143405
99	0.0253688	FN	0.186895	0.0253688	FN	0.167704	0.0253688	FN		0.0253688	FN	0.136265	6.68092	FN	0.155575	6.68092	FN	0.18276	6.68092	FN		6.68092	FN	0.104903	0.0253688	FN	0.672158	0.0253688	FN	0.160944	0.143807	FN	0.566351	0.143807	FN	0.196547	0.143807	FN	0.400046	3.37644	FN	0.229175	3.37644	FN	0.204341	3.37644	FN	0.652308	0.143807
100	0.0254075	FN	0.187408	0.0254075	FN	0.16771	0.0254075	FN		0.0254075	FN	0.136569	6.68111	FN	0.155853	6.68111	FN	0.182883	6.68111	FN		6.68111	FN	0.105262	0.0254075	FN	0.672569	0.0254075	FN	0.161206	0.143864	FN	0.566621	0.143864	FN	0.196424	0.143864	FN	0.399734	3.38783	FN	0.2292	3.38783	FN	0.204565	3.38783	FN	0.651577	0.143864
101	0.0254141	FN	0.187923	0.0254141	FN	0.167714	0.0254141	FN		0.0254141	FN	0.136869	6.69028	FN	0.156136	6.69028	FN	0.183004	6.69028	FN		6.69028	FN	0.105623	0.0254141	FN	0.673098	0.0254141	FN	0.161465	0.143914	FN	0.566875	0.143914	FN	0.196317	0.143914	FN	0.399411	3.38842	FN	0.229222	3.38842	FN	0.204782	3.38842	FN	0.650797	0.143914
102	0.0254303	FN	0.188436	0.0254303	FN	0.167713	0.0254303	FN		0.0254303	FN	0.137162	6.697	FN	0.156427	6.697	FN	0.183117	6.697	FN		6.697	FN	0.105984	0.0254303	FN	0.673548	0.0254303	FN	0.161719	0.144074	FN	0.567122	0.144074	FN	0.196226	0.144074	FN	0.399073	3.39022	FN	0.229239	3.39022	FN	0.204992	3.39022	FN	0.649962	0.144074
103	0.0254428	FN	0.188946	0.0254428	FN	0.167714	0.0254428	FN		0.0254428	FN	0.13745	6.70092	FN	0.156723	6.70092	FN	0.183225	6.70092	FN		6.70092	FN	0.106345	0.0254428	FN	0.674026	0.0254428	FN	0.16197	0.144132	FN	0.56736	0.144132	FN	0.196153	0.144132	FN	0.39872	3.39084	FN	0.229248	3.39084	FN	0.205202	3.39084	FN	0.649131	0.144132
104	0.0256721	FN	0.189457	0.0256721	FN	0.167711	0.0256721	FN		0.0256721	FN	0.137733	6.71578	FN	0.157025	6.71578	FN	0.183324	6.71578	FN		6.71578	FN	0.106707	0.0256721	FN	0.674529	0.0256721	FN	0.162217	0.144142	FN	0.567586	0.144142	FN	0.196097	0.144142	FN	0.39834	3.39671	FN	0.229255	3.39671	FN	0.205402	3.39671	FN	0.648221	0.144142
105	0.0256958	FN	0.189965	0.0256958	FN	0.167707	0.0256958	FN		0.0256958	FN	0.13801	6.71914	FN	0.157333	6.71914	FN	0.183416	6.71914	FN		6.71914	FN	0.107069	0.0256958	FN	0.675057	0.0256958	FN	0.162459	0.144191	FN	0.567802	0.144191	FN	0.19606	0.144191	FN	0.397956	3.40037	FN	0.229258	3.40037	FN	0.205595	3.40037	FN	0.647301	0.144191
106	0.0257075	FN	0.190474	0.0257075	FN	0.167703	0.0257075	FN		0.0257075	FN	0.138282	6.72484	FN	0.157648	6.72484	FN	0.183502	6.72484	FN		6.72484	FN	0.107432	0.0257075	FN	0.675609	0.0257075	FN	0.162698	0.144681	FN	0.568006	0.144681	FN	0.196037	0.144681	FN	0.397552	3.40556	FN	0.229256	3.40556	FN	0.20578	3.40556	FN	0.646339	0.144681
107	0.0257412	FN	0.190977	0.0257412	FN	0.1677	0.0257412	FN		0.0257412	FN	0.138547	6.73117	FN	0.157969	6.73117	FN	0.183581	6.73117	FN		6.73117	FN	0.107793	0.0257412	FN	0.676184	0.0257412	FN	0.162931	0.144914	FN	0.5682	0.144914	FN	0.196032	0.144914	FN	0.397139	3.40911	FN	0.229249	3.40911	FN	0.205958	3.40911	FN	0.645307	0.144914
108	0.0257446	FN	0.191482	0.0257446	FN	0.167694	0.0257446	FN		0.0257446	FN	0.138806	6.73197	FN	0.158297	6.73197	FN	0.183651	6.73197	FN		6.73197	FN	0.108155	0.0257446	FN	0.676782	0.0257446	FN	0.163162	0.145413	FN	0.568381	0.145413	FN	0.196047	0.145413	FN	0.396706	3.41121	FN	0.229242	3.41121	FN	0.20613	3.41121	FN	0.644259	0.145413
109	0.0257493	FN	0.191983	0.0257493	FN	0.167689	0.0257493	FN		0.0257493	FN	0.139059	6.73392	FN	0.158634	6.73392	FN	0.183711	6.73392	FN		6.73392	FN	0.108517	0.0257493	FN	0.677401	0.0257493	FN	0.163387	0.145485	FN	0.568549	0.145485	FN	0.196079	0.145485	FN	0.396258	3.4142	FN	0.229229	3.4142	FN	0.206295	3.4142	FN	0.643163	0.145485
110	0.0257503	FN	0.192481	0.0257503	FN	0.167684	0.0257503	FN		0.0257503	FN	0.139305	6.73885	FN	0.158976	6.73885	FN	0.183761	6.73885	FN		6.73885	FN	0.108879	0.0257503	FN	0.678044	0.0257503	FN	0.163607	0.145538	FN	0.568706	0.145538	FN	0.196131	0.145538	FN	0.395791	3.42337	FN	0.229215	3.42337	FN	0.206452	3.42337	FN	0.642021	0.145538
111	0.0258003	FN	0.192978	0.0258003	FN	0.167678	0.0258003	FN		0.0258003	FN	0.139545	6.74205	FN	0.159326	6.74205	FN	0.183803	6.74205	FN		6.74205	FN	0.109239	0.0258003	FN	0.67871	0.0258003	FN	0.163823	0.145616	FN	0.568849	0.145616	FN	0.196201	0.145616	FN	0.395309	3.43367	FN	0.229196	3.43367	FN	0.2066	3.43367	FN	0.640831	0.145616
112	0.0258242	FN	0.193472	0.0258242	FN	0.167671	0.0258242	FN		0.0258242	FN	0.139778	6.74331	FN	0.159683	6.74331	FN	0.183837	6.74331	FN		6.74331	FN	0.109598	0.0258242	FN	0.679398	0.0258242	FN	0.164033	0.14568	FN	0.568978	0.14568	FN	0.196287	0.14568	FN	0.394814	3.44293	FN	0.229174	3.44293	FN	0.206744	3.44293	FN	0.639599	0.14568
113	0.0258572	FN	0.193964	0.0258572	FN	0.167666	0.0258572	FN		0.0258572	FN	0.140004	6.74733	FN	0.160048	6.74733	FN	0.183861	6.74733	FN		6.74733	FN	0.109957	0.0258572	FN	0.680108	0.0258572	FN	0.164239	0.145731	FN	0.569089	0.145731	FN	0.196393	0.145731	FN	0.394304	3.44313	FN	0.229149	3.44313	FN	0.206878	3.44313	FN	0.638311	0.145731
114	0.0258811	FN	0.194453	0.0258811	FN	0.16766	0.0258811	FN		0.0258811	FN	0.140223	6.75669	FN	0.16042	6.75669	FN	0.183875	6.75669	FN		6.75669	FN	0.110313	0.0258811	FN	0.680839	0.0258811	FN	0.16444	0.145812	FN	0.569188	0.145812	FN	0.196519	0.145812	FN	0.393774	3.44456	FN	0.229125	3.44456	FN	0.207002	3.44456	FN	0.636973	0.145812
115	0.0259128	FN	0.194937	0.0259128	FN	0.167656	0.0259128	FN		0.0259128	FN	0.140434	6.75984	FN	0.160801	6.75984	FN	0.183876	6.75984	FN		6.75984	FN	0.110668	0.0259128	FN	0.681593	0.0259128	FN	0.164635	0.145906	FN	0.569265	0.145906	FN	0.196664	0.145906	FN	0.393237	3.448	FN	0.229094	3.448	FN	0.207119	3.448	FN	0.635584	0.145906
116	0.0259718	FN	0.195419	0.0259718	FN	0.167651	0.0259718	FN		0.0259718	FN	0.140637	6.7602	FN	0.161189	6.7602	FN	0.183868	6.7602	FN		6.7602	FN	0.111022	0.0259718	FN	0.682369	0.0259718	FN	0.164824	0.146351	FN	0.569327	0.146351	FN	0.196827	0.146351	FN	0.392679	3.45283	FN	0.22906	3.45283	FN	0.207227	3.45283	FN	0.634143	0.146351
117	0.026021	FN	0.195897	0.026021	FN	0.167647	0.026021	FN		0.026021	FN	0.140833	6.76776	FN	0.161585	6.76776	FN	0.183847	6.76776	FN		6.76776	FN	0.111374	0.026021	FN	0.683163	0.026021	FN	0.165008	0.146471	FN	0.569378	0.146471	FN	0.197009	0.146471	FN	0.392107	3.45928	FN	0.229026	3.45928	FN	0.207326	3.45928	FN	0.632649	0.146471
118	0.0260568	FN	0.196371	0.0260568	FN	0.167644	0.0260568	FN		0.0260568	FN	0.141021	6.76945	FN	0.161988	6.76945	FN	0.183816	6.76945	FN		6.76945	FN	0.111723	0.0260568	FN	0.683982	0.0260568	FN	0.165186	0.146593	FN	0.569412	0.146593	FN	0.197209	0.146593	FN	0.391519	3.46287	FN	0.228992	3.46287	FN	0.207417	3.46287	FN	0.631101	0.146593
119	0.0260824	FN	0.19684	0.0260824	FN	0.167644	0.0260824	FN		0.0260824	FN	0.1412	6.77151	FN	0.162399	6.77151	FN	0.183774	6.77151	FN		6.77151	FN	0.11207	0.0260824	FN	0.684822	0.0260824	FN	0.165359	0.146707	FN	0.569428	0.146707	FN	0.197429	0.146707	FN	0.390916	3.46461	FN	0.228954	3.46461	FN	0.207499	3.46461	FN	0.629498	0.146707
120	0.0260857	FN	0.197306	0.0260857	FN	0.167645	0.0260857	FN		0.0260857	FN	0.141373	6.78098	FN	0.162817	6.78098	FN	0.18372	6.78098	FN		6.78098	FN	0.112414	0.0260857	FN	0.685683	0.0260857	FN	0.165526	0.147021	FN	0.569422	0.147021	FN	0.197668	0.147021	FN	0.390306	3.46519	FN	0.228919	3.46519	FN	0.207572	3.46519	FN	0.627839	0.147021
121	0.0261099	FN	0.197768	0.0261099	FN	0.167646	0.0261099	FN		0.0261099	FN	0.141537	6.78106	FN	0.163243	6.78106	FN	0.183653	6.78106	FN		6.78106	FN	0.112755	0.0261099	FN	0.686565	0.0261099	FN	0.165687	0.147032	FN	0.569403	0.147032	FN	0.197926	0.147032	FN	0.389671	3.46675	FN	0.22888	3.46675	FN	0.207636	3.46675	FN	0.626101	0.147032
122	0.0261397	FN	0.198224	0.0261397	FN	0.167651	0.0261397	FN		0.0261397	FN	0.141691	6.78169	FN	0.163678	6.78169	FN	0.183572	6.78169	FN		6.78169	FN	0.113094	0.0261397	FN	0.687468	0.0261397	FN	0.165841	0.147052	FN	0.569362	0.147052	FN	0.198201	0.147052	FN	0.389023	3.467	FN	0.228842	3.467	FN	0.207691	3.467	FN	0.624323	0.147052
123	0.0261593	FN	0.198675	0.0261593	FN	0.167657	0.0261593	FN		0.0261593	FN	0.141837	6.79382	FN	0.164119	6.79382	FN	0.18348	6.79382	FN		6.79382	FN	0.113429	0.0261593	FN	0.688391	0.0261593	FN	0.165989	0.147404	FN	0.569301	0.147404	FN	0.198496	0.147404	FN	0.388366	3.46774	FN	0.228805	3.46774	FN	0.207737	3.46774	FN	0.622489	0.147404
124	0.0261794	FN	0.199121	0.0261794	FN	0.167665	0.0261794	FN		0.0261794	FN	0.141972	6.79417	FN	0.164568	6.79417	FN	0.183374	6.79417	FN		6.79417	FN	0.113761	0.0261794	FN	0.689313	0.0261794	FN	0.166131	0.147674	FN	0.569226	0.147674	FN	0.19881	0.147674	FN	0.38769	3.47176	FN	0.228767	3.47176	FN	0.207775	3.47176	FN	0.620574	0.147674
125	0.0261813	FN	0.199562	0.0261813	FN	0.167677	0.0261813	FN		0.0261813	FN	0.1421	6.80413	FN	0.165024	6.80413	FN	0.183257	6.80413	FN		6.80413	FN	0.11409	0.0261813	FN	0.690307	0.0261813	FN	0.166266	0.147693	FN	0.569127	0.147693	FN	0.199141	0.147693	FN	0.387003	3.48087	FN	0.228731	3.48087	FN	0.207804	3.48087	FN	0.618613	0.147693
126	0.0261911	FN	0.199997	0.0261911	FN	0.167689	0.0261911	FN		0.0261911	FN	0.142217	6.80545	FN	0.165487	6.80545	FN	0.183127	6.80545	FN		6.80545	FN	0.114416	0.0261911	FN	0.691287	0.0261911	FN	0.166394	0.147749	FN	0.569013	0.147749	FN	0.199489	0.147749	FN	0.3863	3.481	FN	0.228695	3.481	FN	0.207826	3.481	FN	0.616588	0.147749
127	0.0262176	FN	0.200425	0.0262176	FN	0.167706	0.0262176	FN		0.0262176	FN	0.142325	6.80831	FN	0.165957	6.80831	FN	0.182982	6.80831	FN		6.80831	FN	0.114737	0.0262176	FN	0.692287	0.0262176	FN	0.166515	0.148023	FN	0.56888	0.148023	FN	0.199857	0.148023	FN	0.385585	3.48288	FN	0.22866	3.48288	FN	0.207836	3.48288	FN	0.614504	0.148023
128	0.0262343	FN	0.200847	0.0262343	FN	0.167725	0.0262343	FN		0.0262343	FN	0.142423	6.80876	FN	0.166433	6.80876	FN	0.182826	6.80876	FN		6.80876	FN	0.115055	0.0262343	FN	0.693303	0.0262343	FN	0.166629	0.148281	FN	0.568724	0.148281	FN	0.200241	0.148281	FN	0.384858	3.48789	FN	0.228628	3.48789	FN	0.207839	3.48789	FN	0.612351	0.148281
129	0.0262416	FN	0.201263	0.0262416	FN	0.167748	0.0262416	FN		0.0262416	FN	0.142511	6.80886	FN	0.166915	6.80886	FN	0.182656	6.80886	FN		6.80886	FN	0.115368	0.0262416	FN	0.69434	0.0262416	FN	0.166736	0.148424	FN	0.568547	0.148424	FN	0.200642	0.148424	FN	0.384119	3.48921	FN	0.228599	3.48921	FN	0.207836	3.48921	FN	0.610143	0.148424
130	0.0262777	FN	0.201673	0.0262777	FN	0.167773	0.0262777	FN		0.0262777	FN	0.142589	6.81055	FN	0.167403	6.81055	FN	0.182473	6.81055	FN		6.81055	FN	0.115677	0.0262777	FN	0.695396	0.0262777	FN	0.166836	0.148591	FN	0.56835	0.148591	FN	0.20106	0.148591	FN	0.383367	3.48963	FN	0.228572	3.48963	FN	0.207821	3.48963	FN	0.607864	0.148591
131	0.026382	FN	0.202077	0.026382	FN	0.167801	0.026382	FN		0.026382	FN	0.142657	6.81517	FN	0.167898	6.81517	FN	0.182277	6.81517	FN		6.81517	FN	0.115981	0.026382	FN	0.696468	0.026382	FN	0.166929	0.148627	FN	0.568134	0.148627	FN	0.201493	0.148627	FN	0.382601	3.49068	FN	0.228551	3.49068	FN	0.207798	3.49068	FN	0.605522	0.148627
132	0.0264205	FN	0.202472	0.0264205	FN	0.167833	0.0264205	FN		0.0264205	FN	0.142715	6.81812	FN	0.168396	6.81812	FN	0.182069	6.81812	FN		6.81812	FN	0.116281	0.0264205	FN	0.697556	0.0264205	FN	0.167014	0.148697	FN	0.567896	0.148697	FN	0.201943	0.148697	FN	0.381827	3.4919	FN	0.228531	3.4919	FN	0.207768	3.4919	FN	0.603116	0.148697
133	0.0264208	FN	0.20286	0.0264208	FN	0.167869	0.0264208	FN		0.0264208	FN	0.142762	6.8306	FN	0.1689	6.8306	FN	0.181849	6.8306	FN		6.8306	FN	0.116576	0.0264208	FN	0.69866	0.0264208	FN	0.167092	0.148964	FN	0.56764	0.148964	FN	0.202407	0.148964	FN	0.381042	3.49378	FN	0.228516	3.49378	FN	0.20773	3.49378	FN	0.600646	0.148964
134	0.026453	FN	0.203241	0.026453	FN	0.167909	0.026453	FN		0.026453	FN	0.142798	6.83365	FN	0.169408	6.83365	FN	0.181615	6.83365	FN		6.83365	FN	0.116867	0.026453	FN	0.699803	0.026453	FN	0.167162	0.14897	FN	0.567362	0.14897	FN	0.202888	0.14897	FN	0.380244	3.49397	FN	0.228508	3.49397	FN	0.207688	3.49397	FN	0.59811	0.14897
135	0.0264586	FN	0.203614	0.0264586	FN	0.167955	0.0264586	FN		0.0264586	FN	0.142823	6.84312	FN	0.169921	6.84312	FN	0.18137	6.84312	FN		6.84312	FN	0.117153	0.0264586	FN	0.700934	0.0264586	FN	0.167224	0.149269	FN	0.567063	0.149269	FN	0.203381	0.149269	FN	0.379436	3.49528	FN	0.228505	3.49528	FN	0.207636	3.49528	FN	0.595516	0.149269
136	0.026465	FN	0.20398	0.026465	FN	0.168002	0.026465	FN		0.026465	FN	0.142838	6.85013	FN	0.170437	6.85013	FN	0.181111	6.85013	FN		6.85013	FN	0.117434	0.026465	FN	0.702082	0.026465	FN	0.167279	0.149514	FN	0.566747	0.149514	FN	0.203888	0.149514	FN	0.378618	3.49664	FN	0.228509	3.49664	FN	0.207578	3.49664	FN	0.592861	0.149514
137	0.0264855	FN	0.204337	0.0264855	FN	0.168055	0.0264855	FN		0.0264855	FN	0.142841	6.85066	FN	0.170955	6.85066	FN	0.180842	6.85066	FN		6.85066	FN	0.117711	0.0264855	FN	0.703245	0.0264855	FN	0.167326	0.149698	FN	0.566413	0.149698	FN	0.204408	0.149698	FN	0.377789	3.49983	FN	0.228518	3.49983	FN	0.207512	3.49983	FN	0.590143	0.149698
138	0.0265309	FN	0.204685	0.0265309	FN	0.168112	0.0265309	FN		0.0265309	FN	0.142833	6.85161	FN	0.171477	6.85161	FN	0.180561	6.85161	FN		6.85161	FN	0.117981	0.0265309	FN	0.704422	0.0265309	FN	0.167365	0.149836	FN	0.56606	0.149836	FN	0.204939	0.149836	FN	0.376954	3.50254	FN	0.228535	3.50254	FN	0.207444	3.50254	FN	0.587374	0.149836
139	0.0266007	FN	0.205026	0.0266007	FN	0.168172	0.0266007	FN		0.0266007	FN	0.142814	6.86002	FN	0.171999	6.86002	FN	0.18027	6.86002	FN		6.86002	FN	0.118247	0.0266007	FN	0.70561	0.0266007	FN	0.167396	0.149864	FN	0.565687	0.149864	FN	0.205482	0.149864	FN	0.37611	3.50526	FN	0.22856	3.50526	FN	0.207369	3.50526	FN	0.58454	0.149864
140	0.0266225	FN	0.205358	0.0266225	FN	0.168236	0.0266225	FN		0.0266225	FN	0.142784	6.86514	FN	0.172523	6.86514	FN	0.179969	6.86514	FN		6.86514	FN	0.118507	0.0266225	FN	0.70681	0.0266225	FN	0.16742	0.149885	FN	0.565296	0.149885	FN	0.206036	0.149885	FN	0.375257	3.51512	FN	0.228594	3.51512	FN	0.207289	3.51512	FN	0.58165	0.149885
141	0.0266359	FN	0.205681	0.0266359	FN	0.168306	0.0266359	FN		0.0266359	FN	0.142743	6.8675	FN	0.173047	6.8675	FN	0.179658	6.8675	FN		6.8675	FN	0.118762	0.0266359	FN	0.708018	0.0266359	FN	0.167435	0.149887	FN	0.564883	0.149887	FN	0.206598	0.149887	FN	0.374399	3.52162	FN	0.228636	3.52162	FN	0.207204	3.52162	FN	0.578708	0.149887
142	0.0266456	FN	0.205996	0.0266456	FN	0.168378	0.0266456	FN		0.0266456	FN	0.14269	6.87542	FN	0.173572	6.87542	FN	0.179337	6.87542	FN		6.87542	FN	0.119013	0.0266456	FN	0.709238	0.0266456	FN	0.167442	0.149956	FN	0.564452	0.149956	FN	0.207169	0.149956	FN	0.373537	3.52395	FN	0.228689	3.52395	FN	0.207114	3.52395	FN	0.575717	0.149956
143	0.026657	FN	0.206302	0.026657	FN	0.168455	0.026657	FN		0.026657	FN	0.142627	6.8905	FN	0.174096	6.8905	FN	0.179008	6.8905	FN		6.8905	FN	0.119259	0.026657	FN	0.710467	0.026657	FN	0.167441	0.150048	FN	0.564005	0.150048	FN	0.20775	0.150048	FN	0.372667	3.52558	FN	0.228753	3.52558	FN	0.207022	3.52558	FN	0.572676	0.150048
144	0.0266652	FN	0.206598	0.0266652	FN	0.168537	0.0266652	FN		0.0266652	FN	0.142551	6.89114	FN	0.174618	6.89114	FN	0.17867	6.89114	FN		6.89114	FN	0.1195	0.0266652	FN	0.7117	0.0266652	FN	0.167432	0.150081	FN	0.563545	0.150081	FN	0.208337	0.150081	FN	0.37179	3.53181	FN	0.228827	3.53181	FN	0.206926	3.53181	FN	0.569589	0.150081
145	0.0266663	FN	0.206886	0.0266663	FN	0.168623	0.0266663	FN		0.0266663	FN	0.142465	6.89164	FN	0.175138	6.89164	FN	0.178326	6.89164	FN		6.89164	FN	0.119736	0.0266663	FN	0.71294	0.0266663	FN	0.167415	0.150149	FN	0.56307	0.150149	FN	0.208928	0.150149	FN	0.370909	3.53294	FN	0.228911	3.53294	FN	0.206831	3.53294	FN	0.566464	0.150149
146	0.0266937	FN	0.207165	0.0266937	FN	0.168712	0.0266937	FN		0.0266937	FN	0.142368	6.91209	FN	0.175654	6.91209	FN	0.177977	6.91209	FN		6.91209	FN	0.119967	0.0266937	FN	0.714187	0.0266937	FN	0.16739	0.150165	FN	0.562575	0.150165	FN	0.209526	0.150165	FN	0.370026	3.53903	FN	0.229008	3.53903	FN	0.206735	3.53903	FN	0.563298	0.150165
147	0.026752	FN	0.207434	0.026752	FN	0.168805	0.026752	FN		0.026752	FN	0.14226	6.92145	FN	0.176167	6.92145	FN	0.177622	6.92145	FN		6.92145	FN	0.120194	0.026752	FN	0.715438	0.026752	FN	0.167357	0.150453	FN	0.562068	0.150453	FN	0.210126	0.150453	FN	0.369139	3.5434	FN	0.229117	3.5434	FN	0.206635	3.5434	FN	0.560091	0.150453
148	0.026772	FN	0.207693	0.026772	FN	0.168902	0.026772	FN		0.026772	FN	0.142141	6.93138	FN	0.176675	6.93138	FN	0.177261	6.93138	FN		6.93138	FN	0.120418	0.026772	FN	0.716692	0.026772	FN	0.167317	0.150813	FN	0.561546	0.150813	FN	0.210729	0.150813	FN	0.368251	3.54592	FN	0.229239	3.54592	FN	0.206536	3.54592	FN	0.556857	0.150813
149	0.0268016	FN	0.207945	0.0268016	FN	0.169002	0.0268016	FN		0.0268016	FN	0.142012	6.95364	FN	0.177178	6.95364	FN	0.176896	6.95364	FN		6.95364	FN	0.120635	0.0268016	FN	0.717948	0.0268016	FN	0.167269	0.151102	FN	0.561013	0.151102	FN	0.211334	0.151102	FN	0.367361	3.54625	FN	0.229378	3.54625	FN	0.206437	3.54625	FN	0.55359	0.151102
150	0.0268541	FN	0.208186	0.0268541	FN	0.169105	0.0268541	FN		0.0268541	FN	0.141872	6.96657	FN	0.177674	6.96657	FN	0.176529	6.96657	FN		6.96657	FN	0.120849	0.0268541	FN	0.719205	0.0268541	FN	0.167213	0.15129	FN	0.560466	0.15129	FN	0.211942	0.15129	FN	0.366473	3.54814	FN	0.229531	3.54814	FN	0.206341	3.54814	FN	0.550298	0.15129
151	0.026892	FN	0.208419	0.026892	FN	0.169211	0.026892	FN		0.026892	FN	0.141723	6.97007	FN	0.178162	6.97007	FN	0.17616	6.97007	FN		6.97007	FN	0.121059	0.026892	FN	0.720461	0.026892	FN	0.16715	0.151454	FN	0.559908	0.151454	FN	0.21255	0.151454	FN	0.365585	3.55018	FN	0.229697	3.55018	FN	0.206248	3.55018	FN	0.546985	0.151454
152	0.0269136	FN	0.208643	0.0269136	FN	0.16932	0.0269136	FN		0.0269136	FN	0.141563	6.97941	FN	0.178643	6.97941	FN	0.17579	6.97941	FN		6.97941	FN	0.121265	0.0269136	FN	0.721716	0.0269136	FN	0.167079	0.151649	FN	0.559345	0.151649	FN	0.213155	0.151649	FN	0.364696	3.55643	FN	0.22988	3.55643	FN	0.206157	3.55643	FN	0.543647	0.151649
153	0.0269293	FN	0.208857	0.0269293	FN	0.169432	0.0269293	FN		0.0269293	FN	0.141393	6.97992	FN	0.179116	6.97992	FN	0.175419	6.97992	FN		6.97992	FN	0.121469	0.0269293	FN	0.722968	0.0269293	FN	0.167001	0.151909	FN	0.558772	0.151909	FN	0.213757	0.151909	FN	0.363809	3.5571	FN	0.230081	3.5571	FN	0.20607	3.5571	FN	0.540308	0.151909
154	0.026992	FN	0.209063	0.026992	FN	0.169545	0.026992	FN		0.026992	FN	0.141213	6.9861	FN	0.179579	6.9861	FN	0.17505	6.9861	FN		6.9861	FN	0.121668	0.026992	FN	0.724216	0.026992	FN	0.166916	0.152292	FN	0.558192	0.152292	FN	0.214356	0.152292	FN	0.362924	3.55909	FN	0.230298	3.55909	FN	0.205987	3.55909	FN	0.536955	0.152292
155	0.0269975	FN	0.20926	0.0269975	FN	0.16966	0.0269975	FN		0.0269975	FN	0.141025	6.9942	FN	0.180031	6.9942	FN	0.174685	6.9942	FN		6.9942	FN	0.121865	0.0269975	FN	0.725459	0.0269975	FN	0.166823	0.152296	FN	0.5576	0.152296	FN	0.214949	0.152296	FN	0.362046	3.56297	FN	0.230532	3.56297	FN	0.20591	3.56297	FN	0.533607	0.152296
156	0.0270408	FN	0.209448	0.0270408	FN	0.169776	0.0270408	FN		0.0270408	FN	0.140827	7.01826	FN	0.180472	7.01826	FN	0.174321	7.01826	FN		7.01826	FN	0.122059	0.0270408	FN	0.726695	0.0270408	FN	0.166724	0.152418	FN	0.557003	0.152418	FN	0.215537	0.152418	FN	0.361171	3.56435	FN	0.230782	3.56435	FN	0.20584	3.56435	FN	0.530263	0.152418
157	0.0270574	FN	0.209628	0.0270574	FN	0.169893	0.0270574	FN		0.0270574	FN	0.14062	7.01827	FN	0.180901	7.01827	FN	0.173961	7.01827	FN		7.01827	FN	0.122252	0.0270574	FN	0.727924	0.0270574	FN	0.166618	0.152445	FN	0.556406	0.152445	FN	0.216117	0.152445	FN	0.360302	3.56524	FN	0.231053	3.56524	FN	0.205777	3.56524	FN	0.526925	0.152445
158	0.0270923	FN	0.209799	0.0270923	FN	0.170011	0.0270923	FN		0.0270923	FN	0.140406	7.01964	FN	0.181318	7.01964	FN	0.173608	7.01964	FN		7.01964	FN	0.122442	0.0270923	FN	0.729142	0.0270923	FN	0.166506	0.152446	FN	0.5558	0.152446	FN	0.21669	0.152446	FN	0.35944	3.57496	FN	0.231341	3.57496	FN	0.205723	3.57496	FN	0.5236	0.152446
159	0.027161	FN	0.209961	0.027161	FN	0.170129	0.027161	FN		0.027161	FN	0.140184	7.03583	FN	0.181721	7.03583	FN	0.17326	7.03583	FN		7.03583	FN	0.122629	0.027161	FN	0.730352	0.027161	FN	0.166387	0.152493	FN	0.555197	0.152493	FN	0.217254	0.152493	FN	0.358583	3.57506	FN	0.231648	3.57506	FN	0.205678	3.57506	FN	0.520294	0.152493
160	0.0271712	FN	0.210116	0.0271712	FN	0.170247	0.0271712	FN		0.0271712	FN	0.139954	7.04579	FN	0.182108	7.04579	FN	0.172921	7.04579	FN		7.04579	FN	0.122816	0.0271712	FN	0.73155	0.0271712	FN	0.166262	0.152681	FN	0.554593	0.152681	FN	0.217807	0.152681	FN	0.357736	3.57702	FN	0.231974	3.57702	FN	0.205643	3.57702	FN	0.517011	0.152681
161	0.0271874	FN	0.210263	0.0271874	FN	0.170366	0.0271874	FN		0.0271874	FN	0.139719	7.05328	FN	0.182481	7.05328	FN	0.172592	7.05328	FN		7.05328	FN	0.123001	0.0271874	FN	0.732735	0.0271874	FN	0.166132	0.152748	FN	0.553986	0.152748	FN	0.21835	0.152748	FN	0.3569	3.57967	FN	0.232323	3.57967	FN	0.205619	3.57967	FN	0.513757	0.152748
162	0.0272419	FN	0.210403	0.0272419	FN	0.170482	0.0272419	FN		0.0272419	FN	0.139476	7.0621	FN	0.182839	7.0621	FN	0.172271	7.0621	FN		7.0621	FN	0.123187	0.0272419	FN	0.733897	0.0272419	FN	0.165996	0.153121	FN	0.553381	0.153121	FN	0.218879	0.153121	FN	0.356074	3.57985	FN	0.23269	3.57985	FN	0.205608	3.57985	FN	0.510538	0.153121
163	0.0272758	FN	0.210536	0.0272758	FN	0.170596	0.0272758	FN		0.0272758	FN	0.139228	7.08572	FN	0.183181	7.08572	FN	0.171961	7.08572	FN		7.08572	FN	0.123371	0.0272758	FN	0.735063	0.0272758	FN	0.165855	0.153671	FN	0.552777	0.153671	FN	0.219396	0.153671	FN	0.355257	3.58259	FN	0.233081	3.58259	FN	0.205609	3.58259	FN	0.507358	0.153671
164	0.0272948	FN	0.210661	0.0272948	FN	0.170708	0.0272948	FN		0.0272948	FN	0.138974	7.08776	FN	0.183506	7.08776	FN	0.171663	7.08776	FN		7.08776	FN	0.123556	0.0272948	FN	0.736198	0.0272948	FN	0.165708	0.15381	FN	0.55218	0.15381	FN	0.219898	0.15381	FN	0.354452	3.58283	FN	0.233491	3.58283	FN	0.205622	3.58283	FN	0.504218	0.15381
165	0.0273963	FN	0.210779	0.0273963	FN	0.170818	0.0273963	FN		0.0273963	FN	0.138715	7.08792	FN	0.183814	7.08792	FN	0.171378	7.08792	FN		7.08792	FN	0.123741	0.0273963	FN	0.737318	0.0273963	FN	0.165558	0.15386	FN	0.551588	0.15386	FN	0.220385	0.15386	FN	0.353659	3.58518	FN	0.233921	3.58518	FN	0.205652	3.58518	FN	0.501133	0.15386
166	0.0274952	FN	0.21089	0.0274952	FN	0.170925	0.0274952	FN		0.0274952	FN	0.138452	7.10455	FN	0.184104	7.10455	FN	0.171107	7.10455	FN		7.10455	FN	0.123926	0.0274952	FN	0.738418	0.0274952	FN	0.165403	0.153887	FN	0.551003	0.153887	FN	0.220856	0.153887	FN	0.35288	3.58527	FN	0.234374	3.58527	FN	0.205696	3.58527	FN	0.498104	0.153887
167	0.0275011	FN	0.210996	0.0275011	FN	0.171027	0.0275011	FN		0.0275011	FN	0.138186	7.1139	FN	0.184375	7.1139	FN	0.17085	7.1139	FN		7.1139	FN	0.124113	0.0275011	FN	0.739497	0.0275011	FN	0.165243	0.153967	FN	0.550424	0.153967	FN	0.221311	0.153967	FN	0.352115	3.58967	FN	0.234848	3.58967	FN	0.205756	3.58967	FN	0.495133	0.153967
168	0.0275444	FN	0.211096	0.0275444	FN	0.171125	0.0275444	FN		0.0275444	FN	0.137916	7.12531	FN	0.184629	7.12531	FN	0.17061	7.12531	FN		7.12531	FN	0.1243	0.0275444	FN	0.740564	0.0275444	FN	0.16508	0.154113	FN	0.549849	0.154113	FN	0.221748	0.154113	FN	0.351368	3.59045	FN	0.235344	3.59045	FN	0.205832	3.59045	FN	0.492222	0.154113
169	0.0275504	FN	0.21119	0.0275504	FN	0.17122	0.0275504	FN		0.0275504	FN	0.137644	7.12917	FN	0.184862	7.12917	FN	0.170387	7.12917	FN		7.12917	FN	0.12449	0.0275504	FN	0.741597	0.0275504	FN	0.164913	0.154306	FN	0.549288	0.154306	FN	0.222167	0.154306	FN	0.350634	3.5916	FN	0.235863	3.5916	FN	0.205926	3.5916	FN	0.489386	0.154306
170	0.0275556	FN	0.211278	0.0275556	FN	0.171309	0.0275556	FN		0.0275556	FN	0.137369	7.12954	FN	0.185078	7.12954	FN	0.17018	7.12954	FN		7.12954	FN	0.124682	0.0275556	FN	0.742607	0.0275556	FN	0.164744	0.154613	FN	0.548736	0.154613	FN	0.222566	0.154613	FN	0.349919	3.59265	FN	0.236403	3.59265	FN	0.206039	3.59265	FN	0.486621	0.154613
171	0.0275625	FN	0.211362	0.0275625	FN	0.171392	0.0275625	FN		0.0275625	FN	0.137093	7.13367	FN	0.185274	7.13367	FN	0.169991	7.13367	FN		7.13367	FN	0.124875	0.0275625	FN	0.743589	0.0275625	FN	0.164571	0.154779	FN	0.548193	0.154779	FN	0.222946	0.154779	FN	0.349219	3.59278	FN	0.236965	3.59278	FN	0.20617	3.59278	FN	0.483929	0.154779
172	0.0275804	FN	0.211441	0.0275804	FN	0.171469	0.0275804	FN		0.0275804	FN	0.136817	7.14747	FN	0.18545	7.14747	FN	0.169821	7.14747	FN		7.14747	FN	0.125071	0.0275804	FN	0.744547	0.0275804	FN	0.164396	0.155243	FN	0.547664	0.155243	FN	0.223305	0.155243	FN	0.348539	3.59512	FN	0.237549	3.59512	FN	0.206324	3.59512	FN	0.481329	0.155243
173	0.0275808	FN	0.211515	0.0275808	FN	0.17154	0.0275808	FN		0.0275808	FN	0.13654	7.15158	FN	0.185608	7.15158	FN	0.169669	7.15158	FN		7.15158	FN	0.125269	0.0275808	FN	0.745477	0.0275808	FN	0.164219	0.155259	FN	0.547148	0.155259	FN	0.223644	0.155259	FN	0.347876	3.59524	FN	0.238155	3.59524	FN	0.206498	3.59524	FN	0.478812	0.155259
174	0.0275818	FN	0.211586	0.0275818	FN	0.171603	0.0275818	FN		0.0275818	FN	0.136264	7.15371	FN	0.185746	7.15371	FN	0.169539	7.15371	FN		7.15371	FN	0.125471	0.0275818	FN	0.746378	0.0275818	FN	0.16404	0.155401	FN	0.546644	0.155401	FN	0.223964	0.155401	FN	0.347235	3.59678	FN	0.238783	3.59678	FN	0.206689	3.59678	FN	0.476379	0.155401
175	0.0276114	FN	0.211653	0.0276114	FN	0.17166	0.0276114	FN		0.0276114	FN	0.135989	7.16918	FN	0.185865	7.16918	FN	0.169427	7.16918	FN		7.16918	FN	0.125676	0.0276114	FN	0.747249	0.0276114	FN	0.163859	0.155576	FN	0.546156	0.155576	FN	0.224263	0.155576	FN	0.346616	3.59742	FN	0.239433	3.59742	FN	0.206903	3.59742	FN	0.474029	0.155576
176	0.0276188	FN	0.211716	0.0276188	FN	0.171708	0.0276188	FN		0.0276188	FN	0.135716	7.17466	FN	0.185964	7.17466	FN	0.169336	7.17466	FN		7.17466	FN	0.125885	0.0276188	FN	0.748089	0.0276188	FN	0.163678	0.155685	FN	0.545686	0.155685	FN	0.224539	0.155685	FN	0.346015	3.5992	FN	0.240105	3.5992	FN	0.207138	3.5992	FN	0.471777	0.155685
177	0.0276218	FN	0.211777	0.0276218	FN	0.171747	0.0276218	FN		0.0276218	FN	0.135445	7.17603	FN	0.186046	7.17603	FN	0.169265	7.17603	FN		7.17603	FN	0.126096	0.0276218	FN	0.748897	0.0276218	FN	0.163496	0.155761	FN	0.545228	0.155761	FN	0.224793	0.155761	FN	0.345435	3.60346	FN	0.240798	3.60346	FN	0.207397	3.60346	FN	0.469625	0.155761
178	0.0276425	FN	0.211834	0.0276425	FN	0.171779	0.0276425	FN		0.0276425	FN	0.135177	7.17691	FN	0.186108	7.17691	FN	0.169215	7.17691	FN		7.17691	FN	0.126313	0.0276425	FN	0.749672	0.0276425	FN	0.163313	0.155784	FN	0.544787	0.155784	FN	0.225023	0.155784	FN	0.344878	3.60516	FN	0.241513	3.60516	FN	0.207678	3.60516	FN	0.467572	0.155784
179	0.0277253	FN	0.211888	0.0277253	FN	0.171801	0.0277253	FN		0.0277253	FN	0.134912	7.18305	FN	0.186154	7.18305	FN	0.169185	7.18305	FN		7.18305	FN	0.126533	0.0277253	FN	0.75041	0.0277253	FN	0.16313	0.155809	FN	0.544366	0.155809	FN	0.225234	0.155809	FN	0.344342	3.60569	FN	0.242247	3.60569	FN	0.20798	3.60569	FN	0.465614	0.155809
180	0.0277302	FN	0.211942	0.0277302	FN	0.171814	0.0277302	FN		0.0277302	FN	0.134652	7.18625	FN	0.186182	7.18625	FN	0.169175	7.18625	FN		7.18625	FN	0.126756	0.0277302	FN	0.751116	0.0277302	FN	0.162948	0.15583	FN	0.543958	0.15583	FN	0.225422	0.15583	FN	0.343834	3.60649	FN	0.243003	3.60649	FN	0.208307	3.60649	FN	0.463762	0.15583
181	0.0277318	FN	0.211993	0.0277318	FN	0.171819	0.0277318	FN		0.0277318	FN	0.134397	7.19481	FN	0.186193	7.19481	FN	0.169187	7.19481	FN		7.19481	FN	0.126984	0.0277318	FN	0.751795	0.0277318	FN	0.162766	0.156058	FN	0.543567	0.156058	FN	0.225588	0.156058	FN	0.343345	3.60822	FN	0.243779	3.60822	FN	0.208658	3.60822	FN	0.462018	0.156058
182	0.0277669	FN	0.212041	0.0277669	FN	0.171813	0.0277669	FN		0.0277669	FN	0.134147	7.19515	FN	0.186187	7.19515	FN	0.169217	7.19515	FN		7.19515	FN	0.127216	0.0277669	FN	0.752429	0.0277669	FN	0.162585	0.156108	FN	0.543194	0.156108	FN	0.225733	0.156108	FN	0.342881	3.61046	FN	0.244575	3.61046	FN	0.209031	3.61046	FN	0.460372	0.156108
183	0.0277694	FN	0.21209	0.0277694	FN	0.171797	0.0277694	FN		0.0277694	FN	0.133904	7.20336	FN	0.186165	7.20336	FN	0.169269	7.20336	FN		7.20336	FN	0.127452	0.0277694	FN	0.753027	0.0277694	FN	0.162406	0.156178	FN	0.542843	0.156178	FN	0.225856	0.156178	FN	0.342439	3.61207	FN	0.24539	3.61207	FN	0.209427	3.61207	FN	0.458826	0.156178
184	0.0277933	FN	0.212137	0.0277933	FN	0.171771	0.0277933	FN		0.0277933	FN	0.133667	7.20511	FN	0.18613	7.20511	FN	0.169338	7.20511	FN		7.20511	FN	0.127691	0.0277933	FN	0.753588	0.0277933	FN	0.162229	0.156228	FN	0.542505	0.156228	FN	0.225958	0.156228	FN	0.342024	3.61285	FN	0.246225	3.61285	FN	0.209847	3.61285	FN	0.457389	0.156228
185	0.0278053	FN	0.212182	0.0278053	FN	0.171735	0.0278053	FN		0.0278053	FN	0.133436	7.21252	FN	0.18608	7.21252	FN	0.169426	7.21252	FN		7.21252	FN	0.127935	0.0278053	FN	0.754112	0.0278053	FN	0.162053	0.156228	FN	0.54219	0.156228	FN	0.226037	0.156228	FN	0.341634	3.61504	FN	0.247076	3.61504	FN	0.210289	3.61504	FN	0.456057	0.156228
186	0.0278215	FN	0.212227	0.0278215	FN	0.171689	0.0278215	FN		0.0278215	FN	0.133212	7.21485	FN	0.186018	7.21485	FN	0.169534	7.21485	FN		7.21485	FN	0.128182	0.0278215	FN	0.754598	0.0278215	FN	0.161879	0.156229	FN	0.541888	0.156229	FN	0.226096	0.156229	FN	0.341268	3.61565	FN	0.247945	3.61565	FN	0.210755	3.61565	FN	0.454829	0.156229
187	0.0278248	FN	0.212272	0.0278248	FN	0.171632	0.0278248	FN		0.0278248	FN	0.132997	7.21489	FN	0.185945	7.21489	FN	0.169657	7.21489	FN		7.21489	FN	0.128434	0.0278248	FN	0.755046	0.0278248	FN	0.161708	0.156276	FN	0.541608	0.156276	FN	0.226135	0.156276	FN	0.340927	3.61652	FN	0.248832	3.61652	FN	0.211242	3.61652	FN	0.453701	0.156276
188	0.0278648	FN	0.212316	0.0278648	FN	0.171565	0.0278648	FN		0.0278648	FN	0.13279	7.21761	FN	0.185859	7.21761	FN	0.169796	7.21761	FN		7.21761	FN	0.128691	0.0278648	FN	0.755456	0.0278648	FN	0.161539	0.156464	FN	0.541345	0.156464	FN	0.226154	0.156464	FN	0.340613	3.61694	FN	0.249735	3.61694	FN	0.211753	3.61694	FN	0.452672	0.156464
189	0.0279037	FN	0.21236	0.0279037	FN	0.171488	0.0279037	FN		0.0279037	FN	0.132591	7.21996	FN	0.185764	7.21996	FN	0.169952	7.21996	FN		7.21996	FN	0.128949	0.0279037	FN	0.755827	0.0279037	FN	0.161374	0.156527	FN	0.541097	0.156527	FN	0.226154	0.156527	FN	0.340323	3.61713	FN	0.250653	3.61713	FN	0.212287	3.61713	FN	0.451752	0.156527
190	0.0279317	FN	0.212404	0.0279317	FN	0.171403	0.0279317	FN		0.0279317	FN	0.132402	7.22128	FN	0.185659	7.22128	FN	0.170121	7.22128	FN		7.22128	FN	0.12921	0.0279317	FN	0.756158	0.0279317	FN	0.161212	0.156602	FN	0.540867	0.156602	FN	0.226135	0.156602	FN	0.340059	3.62294	FN	0.251588	3.62294	FN	0.21284	3.62294	FN	0.450931	0.156602
191	0.0279777	FN	0.212449	0.0279777	FN	0.171305	0.0279777	FN		0.0279777	FN	0.132224	7.22128	FN	0.185548	7.22128	FN	0.170305	7.22128	FN		7.22128	FN	0.129475	0.0279777	FN	0.756453	0.0279777	FN	0.161054	0.156649	FN	0.540656	0.156649	FN	0.226098	0.156649	FN	0.33982	3.62328	FN	0.252536	3.62328	FN	0.213414	3.62328	FN	0.450203	0.156649
192	0.0279945	FN	0.212494	0.0279945	FN	0.1712	0.0279945	FN		0.0279945	FN	0.132054	7.22498	FN	0.185429	7.22498	FN	0.1705	7.22498	FN		7.22498	FN	0.129742	0.0279945	FN	0.756707	0.0279945	FN	0.1609	0.156904	FN	0.540456	0.156904	FN	0.226044	0.156904	FN	0.33961	3.62943	FN	0.253498	3.62943	FN	0.214008	3.62943	FN	0.449575	0.156904
193	0.0280346	FN	0.21254	0.0280346	FN	0.171084	0.0280346	FN		0.0280346	FN	0.131895	7.22661	FN	0.185307	7.22661	FN	0.170706	7.22661	FN		7.22661	FN	0.130012	0.0280346	FN	0.756926	0.0280346	FN	0.16075	0.157229	FN	0.540278	0.157229	FN	0.225973	0.157229	FN	0.339422	3.62961	FN	0.25447	3.62961	FN	0.214623	3.62961	FN	0.44904	0.157229
194	0.0281452	FN	0.212586	0.0281452	FN	0.170959	0.0281452	FN		0.0281452	FN	0.131748	7.22931	FN	0.18518	7.22931	FN	0.170921	7.22931	FN		7.22931	FN	0.130283	0.0281452	FN	0.757107	0.0281452	FN	0.160605	0.157786	FN	0.54011	0.157786	FN	0.225885	0.157786	FN	0.339261	3.63026	FN	0.255456	3.63026	FN	0.215256	3.63026	FN	0.448595	0.157786
195	0.0281523	FN	0.212633	0.0281523	FN	0.170827	0.0281523	FN		0.0281523	FN	0.13161	7.23169	FN	0.185051	7.23169	FN	0.171143	7.23169	FN		7.23169	FN	0.130556	0.0281523	FN	0.757258	0.0281523	FN	0.160464	0.15786	FN	0.539962	0.15786	FN	0.225783	0.15786	FN	0.339125	3.63198	FN	0.256452	3.63198	FN	0.215906	3.63198	FN	0.448238	0.15786
196	0.0281608	FN	0.212679	0.0281608	FN	0.170686	0.0281608	FN		0.0281608	FN	0.131483	7.23251	FN	0.18492	7.23251	FN	0.171373	7.23251	FN		7.23251	FN	0.130831	0.0281608	FN	0.757365	0.0281608	FN	0.160327	0.15802	FN	0.539827	0.15802	FN	0.225666	0.15802	FN	0.339014	3.63587	FN	0.257457	3.63587	FN	0.216572	3.63587	FN	0.447968	0.15802
197	0.0281629	FN	0.212725	0.0281629	FN	0.170536	0.0281629	FN		0.0281629	FN	0.131367	7.24159	FN	0.18479	7.24159	FN	0.171606	7.24159	FN		7.24159	FN	0.131106	0.0281629	FN	0.757436	0.0281629	FN	0.160195	0.158356	FN	0.539706	0.158356	FN	0.225535	0.158356	FN	0.338927	3.63607	FN	0.258471	3.63607	FN	0.217258	3.63607	FN	0.447781	0.158356
198	0.0281642	FN	0.212774	0.0281642	FN	0.170379	0.0281642	FN		0.0281642	FN	0.131263	7.24963	FN	0.18466	7.24963	FN	0.171845	7.24963	FN		7.24963	FN	0.131381	0.0281642	FN	0.75748	0.0281642	FN	0.160069	0.158438	FN	0.539594	0.158438	FN	0.225394	0.158438	FN	0.338871	3.6414	FN	0.259494	3.6414	FN	0.217958	3.6414	FN	0.447673	0.158438
199	0.0281714	FN	0.212823	0.0281714	FN	0.170216	0.0281714	FN		0.0281714	FN	0.13117	7.25622	FN	0.184533	7.25622	FN	0.172085	7.25622	FN		7.25622	FN	0.131656	0.0281714	FN	0.757476	0.0281714	FN	0.159947	0.158723	FN	0.539494	0.158723	FN	0.22524	0.158723	FN	0.338835	3.6448	FN	0.260523	3.6448	FN	0.21867	3.6448	FN	0.447641	0.158723
200	0.0281775	FN	0.212871	0.0281775	FN	0.170046	0.0281775	FN		0.0281775	FN	0.131088	7.2591	FN	0.18441	7.2591	FN	0.172326	7.2591	FN		7.2591	FN	0.131931	0.0281775	FN	0.757446	0.0281775	FN	0.159831	0.158882	FN	0.539407	0.158882	FN	0.225072	0.158882	FN	0.338823	3.64646	FN	0.261557	3.64646	FN	0.219394	3.64646	FN	0.447681	0.158882
201	0.0282034	FN	0.212921	0.0282034	FN	0.169873	0.0282034	FN		0.0282034	FN	0.131019	7.26065	FN	0.184294	7.26065	FN	0.172563	7.26065	FN		7.26065	FN	0.132204	0.0282034	FN	0.757382	0.0282034	FN	0.159721	0.159001	FN	0.539331	0.159001	FN	0.224896	0.159001	FN	0.338837	3.6466	FN	0.262596	3.6466	FN	0.220132	3.6466	FN	0.447791	0.159001
202	0.0282154	FN	0.212971	0.0282154	FN	0.169693	0.0282154	FN		0.0282154	FN	0.130962	7.283	FN	0.184183	7.283	FN	0.1728	7.283	FN		7.283	FN	0.132475	0.0282154	FN	0.757289	0.0282154	FN	0.159616	0.159078	FN	0.539265	0.159078	FN	0.22471	0.159078	FN	0.338877	3.64721	FN	0.263637	3.64721	FN	0.220878	3.64721	FN	0.447969	0.159078
203	0.0282777	FN	0.213022	0.0282777	FN	0.169508	0.0282777	FN		0.0282777	FN	0.130915	7.28593	FN	0.184081	7.28593	FN	0.173032	7.28593	FN		7.28593	FN	0.132744	0.0282777	FN	0.757166	0.0282777	FN	0.159517	0.159371	FN	0.539208	0.159371	FN	0.224517	0.159371	FN	0.338938	3.64847	FN	0.264682	3.64847	FN	0.221634	3.64847	FN	0.44821	0.159371
204	0.0282794	FN	0.213073	0.0282794	FN	0.169321	0.0282794	FN		0.0282794	FN	0.130881	7.28712	FN	0.183986	7.28712	FN	0.173259	7.28712	FN		7.28712	FN	0.133011	0.0282794	FN	0.757008	0.0282794	FN	0.159424	0.159441	FN	0.539159	0.159441	FN	0.224317	0.159441	FN	0.339023	3.64854	FN	0.265728	3.64854	FN	0.222397	3.64854	FN	0.448506	0.159441
205	0.0283637	FN	0.213125	0.0283637	FN	0.16913	0.0283637	FN		0.0283637	FN	0.130858	7.28768	FN	0.183903	7.28768	FN	0.173477	7.28768	FN		7.28768	FN	0.133274	0.0283637	FN	0.756836	0.0283637	FN	0.159336	0.159631	FN	0.539119	0.159631	FN	0.224109	0.159631	FN	0.339131	3.65316	FN	0.266773	3.65316	FN	0.223166	3.65316	FN	0.448853	0.159631
206	0.0283786	FN	0.213177	0.0283786	FN	0.168937	0.0283786	FN		0.0283786	FN	0.130847	7.29892	FN	0.183831	7.29892	FN	0.173685	7.29892	FN		7.29892	FN	0.133534	0.0283786	FN	0.75663	0.0283786	FN	0.159254	0.159669	FN	0.539083	0.159669	FN	0.223896	0.159669	FN	0.339262	3.65377	FN	0.267815	3.65377	FN	0.223939	3.65377	FN	0.44925	0.159669
207	0.0283872	FN	0.213228	0.0283872	FN	0.168743	0.0283872	FN		0.0283872	FN	0.130847	7.29898	FN	0.183773	7.29898	FN	0.173881	7.29898	FN		7.29898	FN	0.133789	0.0283872	FN	0.756394	0.0283872	FN	0.159178	0.159736	FN	0.539051	0.159736	FN	0.223681	0.159736	FN	0.339419	3.65387	FN	0.268856	3.65387	FN	0.224715	3.65387	FN	0.449698	0.159736
208	0.0284109	FN	0.21328	0.0284109	FN	0.168547	0.0284109	FN		0.0284109	FN	0.130858	7.3209	FN	0.183728	7.3209	FN	0.174064	7.3209	FN		7.3209	FN	0.13404	0.0284109	FN	0.756141	0.0284109	FN	0.159108	0.159986	FN	0.539022	0.159986	FN	0.223464	0.159986	FN	0.339599	3.65473	FN	0.269891	3.65473	FN	0.225496	3.65473	FN	0.450188	0.159986
209	0.0285157	FN	0.213332	0.0285157	FN	0.168351	0.0285157	FN		0.0285157	FN	0.130879	7.32329	FN	0.183698	7.32329	FN	0.174234	7.32329	FN		7.32329	FN	0.134283	0.0285157	FN	0.755866	0.0285157	FN	0.159044	0.160051	FN	0.539	0.160051	FN	0.223241	0.160051	FN	0.339797	3.65609	FN	0.27092	3.65609	FN	0.226276	3.65609	FN	0.450715	0.160051
210	0.0285224	FN	0.213383	0.0285224	FN	0.168157	0.0285224	FN		0.0285224	FN	0.130911	7.32616	FN	0.183684	7.32616	FN	0.174388	7.32616	FN		7.32616	FN	0.134522	0.0285224	FN	0.75557	0.0285224	FN	0.158984	0.160078	FN	0.538986	0.160078	FN	0.223016	0.160078	FN	0.340016	3.65958	FN	0.271944	3.65958	FN	0.227054	3.65958	FN	0.451276	0.160078
211	0.0285407	FN	0.213432	0.0285407	FN	0.167966	0.0285407	FN		0.0285407	FN	0.130955	7.32952	FN	0.183686	7.32952	FN	0.174526	7.32952	FN		7.32952	FN	0.134754	0.0285407	FN	0.755256	0.0285407	FN	0.158932	0.160081	FN	0.53897	0.160081	FN	0.222791	0.160081	FN	0.340259	3.66218	FN	0.272958	3.66218	FN	0.227832	3.66218	FN	0.451868	0.160081
212	0.0286007	FN	0.213482	0.0286007	FN	0.167777	0.0286007	FN		0.0286007	FN	0.131008	7.32992	FN	0.183704	7.32992	FN	0.174647	7.32992	FN		7.32992	FN	0.13498	0.0286007	FN	0.754925	0.0286007	FN	0.158885	0.160214	FN	0.538958	0.160214	FN	0.222566	0.160214	FN	0.340523	3.66277	FN	0.273964	3.66277	FN	0.228603	3.66277	FN	0.452482	0.160214
213	0.0286354	FN	0.213531	0.0286354	FN	0.167593	0.0286354	FN		0.0286354	FN	0.131071	7.33265	FN	0.183741	7.33265	FN	0.174748	7.33265	FN		7.33265	FN	0.135197	0.0286354	FN	0.754576	0.0286354	FN	0.158843	0.160386	FN	0.538948	0.160386	FN	0.222343	0.160386	FN	0.340806	3.66687	FN	0.274957	3.66687	FN	0.229369	3.66687	FN	0.453121	0.160386
214	0.0286384	FN	0.213578	0.0286384	FN	0.167411	0.0286384	FN		0.0286384	FN	0.131144	7.33953	FN	0.183798	7.33953	FN	0.174826	7.33953	FN		7.33953	FN	0.135406	0.0286384	FN	0.754213	0.0286384	FN	0.158807	0.160433	FN	0.53894	0.160433	FN	0.222122	0.160433	FN	0.341109	3.6748	FN	0.275937	3.6748	FN	0.230126	3.6748	FN	0.453777	0.160433
215	0.0287484	FN	0.213626	0.0287484	FN	0.167234	0.0287484	FN		0.0287484	FN	0.131227	7.34089	FN	0.183875	7.34089	FN	0.174881	7.34089	FN		7.34089	FN	0.135606	0.0287484	FN	0.75384	0.0287484	FN	0.158776	0.160472	FN	0.538929	0.160472	FN	0.221904	0.160472	FN	0.341432	3.67516	FN	0.276903	3.67516	FN	0.230878	3.67516	FN	0.454447	0.160472
216	0.0287617	FN	0.213672	0.0287617	FN	0.167062	0.0287617	FN		0.0287617	FN	0.131319	7.35432	FN	0.18397	7.35432	FN	0.174917	7.35432	FN		7.35432	FN	0.135798	0.0287617	FN	0.753457	0.0287617	FN	0.158751	0.160569	FN	0.538914	0.160569	FN	0.221689	0.160569	FN	0.341775	3.67541	FN	0.277851	3.67541	FN	0.231618	3.67541	FN	0.455127	0.160569
217	0.0287721	FN	0.213716	0.0287721	FN	0.166896	0.0287721	FN		0.0287721	FN	0.131419	7.36035	FN	0.184086	7.36035	FN	0.174929	7.36035	FN		7.36035	FN	0.135981	0.0287721	FN	0.753065	0.0287721	FN	0.158731	0.160577	FN	0.538902	0.160577	FN	0.221478	0.160577	FN	0.342135	3.68112	FN	0.278783	3.68112	FN	0.232349	3.68112	FN	0.455815	0.160577
218	0.0287907	FN	0.213759	0.0287907	FN	0.166739	0.0287907	FN		0.0287907	FN	0.131528	7.36052	FN	0.184222	7.36052	FN	0.174917	7.36052	FN		7.36052	FN	0.136154	0.0287907	FN	0.752663	0.0287907	FN	0.158716	0.160627	FN	0.538884	0.160627	FN	0.221275	0.160627	FN	0.342519	3.68562	FN	0.279698	3.68562	FN	0.233064	3.68562	FN	0.456503	0.160627
219	0.0288145	FN	0.213799	0.0288145	FN	0.166589	0.0288145	FN		0.0288145	FN	0.131644	7.37582	FN	0.18438	7.37582	FN	0.174876	7.37582	FN		7.37582	FN	0.136317	0.0288145	FN	0.752258	0.0288145	FN	0.158706	0.1607	FN	0.538869	0.1607	FN	0.221077	0.1607	FN	0.342917	3.68943	FN	0.280593	3.68943	FN	0.233767	3.68943	FN	0.457189	0.1607
220	0.028821	FN	0.213837	0.028821	FN	0.166448	0.028821	FN		0.028821	FN	0.131768	7.37872	FN	0.184559	7.37872	FN	0.17481	7.37872	FN		7.37872	FN	0.136469	0.028821	FN	0.751854	0.028821	FN	0.158699	0.16075	FN	0.538851	0.16075	FN	0.220884	0.16075	FN	0.343333	3.69041	FN	0.281464	3.69041	FN	0.234452	3.69041	FN	0.457869	0.16075
221	0.0288493	FN	0.213872	0.0288493	FN	0.166318	0.0288493	FN		0.0288493	FN	0.131901	7.37931	FN	0.18476	7.37931	FN	0.17472	7.37931	FN		7.37931	FN	0.136612	0.0288493	FN	0.751443	0.0288493	FN	0.158699	0.161115	FN	0.53883	0.161115	FN	0.220701	0.161115	FN	0.343766	3.69146	FN	0.282311	3.69146	FN	0.235121	3.69146	FN	0.458542	0.161115
222	0.0288876	FN	0.213908	0.0288876	FN	0.166194	0.0288876	FN		0.0288876	FN	0.132038	7.38079	FN	0.184981	7.38079	FN	0.174602	7.38079	FN		7.38079	FN	0.136741	0.0288876	FN	0.75103	0.0288876	FN	0.158702	0.161722	FN	0.538803	0.161722	FN	0.220524	0.161722	FN	0.344217	3.6941	FN	0.283133	3.6941	FN	0.235775	3.6941	FN	0.459205	0.161722
223	0.0289016	FN	0.213941	0.0289016	FN	0.166081	0.0289016	FN		0.0289016	FN	0.132183	7.38431	FN	0.185223	7.38431	FN	0.174459	7.38431	FN		7.38431	FN	0.136861	0.0289016	FN	0.750619	0.0289016	FN	0.15871	0.161735	FN	0.538772	0.161735	FN	0.220355	0.161735	FN	0.344684	3.69589	FN	0.283929	3.69589	FN	0.236409	3.69589	FN	0.45985	0.161735
224	0.0289119	FN	0.21397	0.0289119	FN	0.16598	0.0289119	FN		0.0289119	FN	0.132333	7.39116	FN	0.185486	7.39116	FN	0.174288	7.39116	FN		7.39116	FN	0.136968	0.0289119	FN	0.750211	0.0289119	FN	0.158721	0.161779	FN	0.538741	0.161779	FN	0.220198	0.161779	FN	0.345168	3.69753	FN	0.2847	3.69753	FN	0.237021	3.69753	FN	0.460477	0.161779
225	0.0289348	FN	0.213996	0.0289348	FN	0.165892	0.0289348	FN		0.0289348	FN	0.132488	7.39166	FN	0.185769	7.39166	FN	0.174092	7.39166	FN		7.39166	FN	0.137065	0.0289348	FN	0.749806	0.0289348	FN	0.158736	0.16185	FN	0.538707	0.16185	FN	0.220051	0.16185	FN	0.345668	3.69837	FN	0.285437	3.69837	FN	0.237615	3.69837	FN	0.461083	0.16185
226	0.0289355	FN	0.21402	0.0289355	FN	0.165813	0.0289355	FN		0.0289355	FN	0.13265	7.39403	FN	0.186072	7.39403	FN	0.173868	7.39403	FN		7.39403	FN	0.137149	0.0289355	FN	0.749407	0.0289355	FN	0.158755	0.162032	FN	0.538665	0.162032	FN	0.219912	0.162032	FN	0.346184	3.69839	FN	0.286145	3.69839	FN	0.238182	3.69839	FN	0.461664	0.162032
227	0.0289358	FN	0.214041	0.0289358	FN	0.165746	0.0289358	FN		0.0289358	FN	0.132815	7.42679	FN	0.186395	7.42679	FN	0.173619	7.42679	FN		7.42679	FN	0.137222	0.0289358	FN	0.749014	0.0289358	FN	0.158776	0.162203	FN	0.538623	0.162203	FN	0.219786	0.162203	FN	0.346714	3.69932	FN	0.286818	3.69932	FN	0.238729	3.69932	FN	0.462214	0.162203
228	0.0290075	FN	0.214059	0.0290075	FN	0.165691	0.0290075	FN		0.0290075	FN	0.132986	7.43208	FN	0.186736	7.43208	FN	0.173343	7.43208	FN		7.43208	FN	0.137284	0.0290075	FN	0.74863	0.0290075	FN	0.158801	0.162226	FN	0.53858	0.162226	FN	0.219671	0.162226	FN	0.347254	3.70052	FN	0.287458	3.70052	FN	0.239251	3.70052	FN	0.462736	0.162226
229	0.0290315	FN	0.214073	0.0290315	FN	0.16565	0.0290315	FN		0.0290315	FN	0.13316	7.4485	FN	0.187096	7.4485	FN	0.173043	7.4485	FN		7.4485	FN	0.137332	0.0290315	FN	0.748254	0.0290315	FN	0.158828	0.162226	FN	0.538528	0.162226	FN	0.219568	0.162226	FN	0.347811	3.70572	FN	0.288061	3.70572	FN	0.239749	3.70572	FN	0.463227	0.162226
230	0.0290613	FN	0.214084	0.0290613	FN	0.165621	0.0290613	FN		0.0290613	FN	0.133336	7.44954	FN	0.187473	7.44954	FN	0.172717	7.44954	FN		7.44954	FN	0.137369	0.0290613	FN	0.747888	0.0290613	FN	0.158858	0.162289	FN	0.538478	0.162289	FN	0.219479	0.162289	FN	0.348382	3.70774	FN	0.288629	3.70774	FN	0.24022	3.70774	FN	0.463681	0.162289
231	0.0290754	FN	0.214092	0.0290754	FN	0.165608	0.0290754	FN		0.0290754	FN	0.133516	7.46657	FN	0.187869	7.46657	FN	0.172368	7.46657	FN		7.46657	FN	0.137395	0.0290754	FN	0.747532	0.0290754	FN	0.15889	0.162808	FN	0.538415	0.162808	FN	0.219403	0.162808	FN	0.348971	3.71245	FN	0.289157	3.71245	FN	0.24067	3.71245	FN	0.464103	0.162808
232	0.0291176	FN	0.214096	0.0291176	FN	0.165607	0.0291176	FN		0.0291176	FN	0.133698	7.48932	FN	0.188279	7.48932	FN	0.171996	7.48932	FN		7.48932	FN	0.137409	0.0291176	FN	0.74719	0.0291176	FN	0.158924	0.162938	FN	0.538348	0.162938	FN	0.219341	0.162938	FN	0.349571	3.71282	FN	0.289648	3.71282	FN	0.241093	3.71282	FN	0.464483	0.162938
233	0.029158	FN	0.214098	0.029158	FN	0.165619	0.029158	FN		0.029158	FN	0.133883	7.49739	FN	0.188704	7.49739	FN	0.171602	7.49739	FN		7.49739	FN	0.137411	0.029158	FN	0.74686	0.029158	FN	0.15896	0.163128	FN	0.538281	0.163128	FN	0.219291	0.163128	FN	0.350183	3.71436	FN	0.290096	3.71436	FN	0.241489	3.71436	FN	0.464823	0.163128
234	0.029176	FN	0.214094	0.029176	FN	0.165644	0.029176	FN		0.029176	FN	0.134069	7.50965	FN	0.189143	7.50965	FN	0.171187	7.50965	FN		7.50965	FN	0.137402	0.029176	FN	0.746544	0.029176	FN	0.158996	0.163318	FN	0.538215	0.163318	FN	0.219256	0.163318	FN	0.350805	3.71988	FN	0.2905	3.71988	FN	0.241857	3.71988	FN	0.46512	0.163318
235	0.0291816	FN	0.214089	0.0291816	FN	0.165681	0.0291816	FN		0.0291816	FN	0.134257	7.53392	FN	0.189596	7.53392	FN	0.170753	7.53392	FN		7.53392	FN	0.137383	0.0291816	FN	0.746242	0.0291816	FN	0.159035	0.163327	FN	0.538143	0.163327	FN	0.219235	0.163327	FN	0.351438	3.72096	FN	0.290863	3.72096	FN	0.2422	3.72096	FN	0.465373	0.163327
236	0.0291939	FN	0.214079	0.0291939	FN	0.165731	0.0291939	FN		0.0291939	FN	0.134445	7.5368	FN	0.190058	7.5368	FN	0.170302	7.5368	FN		7.5368	FN	0.137351	0.0291939	FN	0.745955	0.0291939	FN	0.159073	0.16335	FN	0.538068	0.16335	FN	0.21923	0.16335	FN	0.352085	3.72173	FN	0.29118	3.72173	FN	0.242515	3.72173	FN	0.465577	0.16335
237	0.0291969	FN	0.214066	0.0291969	FN	0.165794	0.0291969	FN		0.0291969	FN	0.134634	7.54019	FN	0.190531	7.54019	FN	0.169834	7.54019	FN		7.54019	FN	0.137309	0.0291969	FN	0.745683	0.0291969	FN	0.159112	0.163366	FN	0.537986	0.163366	FN	0.219238	0.163366	FN	0.352741	3.72352	FN	0.291452	3.72352	FN	0.242805	3.72352	FN	0.465739	0.163366
238	0.0292002	FN	0.214049	0.0292002	FN	0.165869	0.0292002	FN		0.0292002	FN	0.134825	7.54028	FN	0.191013	7.54028	FN	0.169351	7.54028	FN		7.54028	FN	0.137257	0.0292002	FN	0.745429	0.0292002	FN	0.159152	0.163522	FN	0.53791	0.163522	FN	0.21926	0.163522	FN	0.353407	3.72388	FN	0.291678	3.72388	FN	0.243067	3.72388	FN	0.465854	0.163522
239	0.0292225	FN	0.214029	0.0292225	FN	0.165959	0.0292225	FN		0.0292225	FN	0.135014	7.54439	FN	0.191503	7.54439	FN	0.168854	7.54439	FN		7.54439	FN	0.137195	0.0292225	FN	0.745194	0.0292225	FN	0.159192	0.163586	FN	0.537831	0.163586	FN	0.219302	0.163586	FN	0.354083	3.7284	FN	0.291852	3.7284	FN	0.243304	3.7284	FN	0.465917	0.163586
240	0.0292226	FN	0.214004	0.0292226	FN	0.166059	0.0292226	FN		0.0292226	FN	0.135202	7.55305	FN	0.192	7.55305	FN	0.168344	7.55305	FN		7.55305	FN	0.137123	0.0292226	FN	0.744976	0.0292226	FN	0.159231	0.163607	FN	0.537745	0.163607	FN	0.219357	0.163607	FN	0.354771	3.72943	FN	0.291982	3.72943	FN	0.243516	3.72943	FN	0.465936	0.163607
241	0.029232	FN	0.213976	0.029232	FN	0.166172	0.029232	FN		0.029232	FN	0.135389	7.57591	FN	0.192502	7.57591	FN	0.167825	7.57591	FN		7.57591	FN	0.137043	0.029232	FN	0.744765	0.029232	FN	0.159269	0.16361	FN	0.537665	0.16361	FN	0.219428	0.16361	FN	0.355466	3.72991	FN	0.292062	3.72991	FN	0.243699	3.72991	FN	0.465904	0.16361
242	0.0292424	FN	0.213946	0.0292424	FN	0.166293	0.0292424	FN		0.0292424	FN	0.135576	7.57658	FN	0.193008	7.57658	FN	0.167299	7.57658	FN		7.57658	FN	0.136954	0.0292424	FN	0.744577	0.0292424	FN	0.159307	0.163681	FN	0.537584	0.163681	FN	0.219515	0.163681	FN	0.35617	3.73063	FN	0.29209	3.73063	FN	0.24386	3.73063	FN	0.465824	0.163681
243	0.0292599	FN	0.213911	0.0292599	FN	0.166426	0.0292599	FN		0.0292599	FN	0.135761	7.57902	FN	0.193516	7.57902	FN	0.166764	7.57902	FN		7.57902	FN	0.136856	0.0292599	FN	0.744404	0.0292599	FN	0.159343	0.163726	FN	0.537499	0.163726	FN	0.219618	0.163726	FN	0.356882	3.73072	FN	0.292068	3.73072	FN	0.243996	3.73072	FN	0.465693	0.163726
244	0.0293005	FN	0.213874	0.0293005	FN	0.166567	0.0293005	FN		0.0293005	FN	0.135944	7.5962	FN	0.194025	7.5962	FN	0.166224	7.5962	FN		7.5962	FN	0.13675	0.0293005	FN	0.744249	0.0293005	FN	0.159378	0.163767	FN	0.537414	0.163767	FN	0.219738	0.163767	FN	0.357602	3.73203	FN	0.291997	3.73203	FN	0.244109	3.73203	FN	0.465517	0.163767
245	0.0293391	FN	0.213832	0.0293391	FN	0.16672	0.0293391	FN		0.0293391	FN	0.136125	7.59645	FN	0.194533	7.59645	FN	0.165684	7.59645	FN		7.59645	FN	0.136638	0.0293391	FN	0.744111	0.0293391	FN	0.159411	0.163865	FN	0.53733	0.163865	FN	0.219872	0.163865	FN	0.35833	3.7324	FN	0.291871	3.7324	FN	0.244198	3.7324	FN	0.465287	0.163865
246	0.0293411	FN	0.213787	0.0293411	FN	0.16688	0.0293411	FN		0.0293411	FN	0.136304	7.60218	FN	0.19504	7.60218	FN	0.16514	7.60218	FN		7.60218	FN	0.136518	0.0293411	FN	0.743975	0.0293411	FN	0.159443	0.163937	FN	0.537244	0.163937	FN	0.220022	0.163937	FN	0.359063	3.7342	FN	0.291692	3.7342	FN	0.244266	3.7342	FN	0.465015	0.163937
247	0.0293956	FN	0.21374	0.0293956	FN	0.167048	0.0293956	FN		0.0293956	FN	0.13648	7.60553	FN	0.195542	7.60553	FN	0.164601	7.60553	FN		7.60553	FN	0.136391	0.0293956	FN	0.743869	0.0293956	FN	0.159472	0.164005	FN	0.537163	0.164005	FN	0.22019	0.164005	FN	0.359804	3.73805	FN	0.291463	3.73805	FN	0.244315	3.73805	FN	0.464695	0.164005
248	0.0294034	FN	0.213689	0.0294034	FN	0.167224	0.0294034	FN		0.0294034	FN	0.136653	7.60649	FN	0.196041	7.60649	FN	0.164064	7.60649	FN		7.60649	FN	0.13626	0.0294034	FN	0.743775	0.0294034	FN	0.159498	0.164036	FN	0.537081	0.164036	FN	0.220373	0.164036	FN	0.360554	3.73921	FN	0.291183	3.73921	FN	0.244342	3.73921	FN	0.464325	0.164036
249	0.0294334	FN	0.213635	0.0294334	FN	0.167407	0.0294334	FN		0.0294334	FN	0.136822	7.60988	FN	0.196534	7.60988	FN	0.16353	7.60988	FN		7.60988	FN	0.136123	0.0294334	FN	0.743703	0.0294334	FN	0.159521	0.164264	FN	0.537002	0.164264	FN	0.220571	0.164264	FN	0.361301	3.74097	FN	0.290849	3.74097	FN	0.244351	3.74097	FN	0.463914	0.164264
250	0.0295067	FN	0.21358	0.0295067	FN	0.167592	0.0295067	FN		0.0295067	FN	0.13699	7.61121	FN	0.197019	7.61121	FN	0.163002	7.61121	FN		7.61121	FN	0.135982	0.0295067	FN	0.743638	0.0295067	FN	0.159542	0.164358	FN	0.536932	0.164358	FN	0.220783	0.164358	FN	0.362055	3.74143	FN	0.290464	3.74143	FN	0.244339	3.74143	FN	0.463456	0.164358
251	0.029516	FN	0.21352	0.029516	FN	0.167784	0.029516	FN		0.029516	FN	0.137154	7.6165	FN	0.197495	7.6165	FN	0.162486	7.6165	FN		7.6165	FN	0.135835	0.029516	FN	0.743586	0.029516	FN	0.159561	0.164483	FN	0.536862	0.164483	FN	0.221012	0.164483	FN	0.362813	3.74152	FN	0.290025	3.74152	FN	0.244312	3.74152	FN	0.462958	0.164483
252	0.0295316	FN	0.213458	0.0295316	FN	0.16798	0.0295316	FN		0.0295316	FN	0.137313	7.61735	FN	0.197961	7.61735	FN	0.16198	7.61735	FN		7.61735	FN	0.135687	0.0295316	FN	0.743545	0.0295316	FN	0.159574	0.164524	FN	0.536795	0.164524	FN	0.221256	0.164524	FN	0.363573	3.74342	FN	0.289536	3.74342	FN	0.24427	3.74342	FN	0.462421	0.164524
253	0.0295999	FN	0.213393	0.0295999	FN	0.168178	0.0295999	FN		0.0295999	FN	0.137467	7.62118	FN	0.198418	7.62118	FN	0.161486	7.62118	FN		7.62118	FN	0.135534	0.0295999	FN	0.743518	0.0295999	FN	0.159585	0.164677	FN	0.536727	0.164677	FN	0.221518	0.164677	FN	0.364342	3.74427	FN	0.288998	3.74427	FN	0.244214	3.74427	FN	0.461842	0.164677
254	0.0296389	FN	0.213326	0.0296389	FN	0.168379	0.0296389	FN		0.0296389	FN	0.137619	7.62717	FN	0.198861	7.62717	FN	0.161004	7.62717	FN		7.62717	FN	0.13538	0.0296389	FN	0.7435	0.0296389	FN	0.159592	0.164718	FN	0.536665	0.164718	FN	0.221792	0.164718	FN	0.36511	3.7463	FN	0.288407	3.7463	FN	0.244147	3.7463	FN	0.461225	0.164718
255	0.029672	FN	0.213258	0.029672	FN	0.168578	0.029672	FN		0.029672	FN	0.137766	7.62854	FN	0.199292	7.62854	FN	0.160539	7.62854	FN		7.62854	FN	0.135225	0.029672	FN	0.74349	0.029672	FN	0.159594	0.164821	FN	0.536609	0.164821	FN	0.222083	0.164821	FN	0.365878	3.74645	FN	0.287767	3.74645	FN	0.244067	3.74645	FN	0.460573	0.164821
256	0.029677	FN	0.213188	0.029677	FN	0.168779	0.029677	FN		0.029677	FN	0.137909	7.6343	FN	0.199708	7.6343	FN	0.160091	7.6343	FN		7.6343	FN	0.135068	0.029677	FN	0.743491	0.029677	FN	0.159593	0.165519	FN	0.536558	0.165519	FN	0.222387	0.165519	FN	0.366648	3.74785	FN	0.28708	3.74785	FN	0.243976	3.74785	FN	0.459887	0.165519
257	0.0296919	FN	0.213116	0.0296919	FN	0.168979	0.0296919	FN		0.0296919	FN	0.138046	7.63685	FN	0.200109	7.63685	FN	0.159663	7.63685	FN		7.63685	FN	0.134909	0.0296919	FN	0.743497	0.0296919	FN	0.159588	0.165734	FN	0.536513	0.165734	FN	0.222704	0.165734	FN	0.367417	3.74964	FN	0.286344	3.74964	FN	0.243877	3.74964	FN	0.459169	0.165734
258	0.0296998	FN	0.213041	0.0296998	FN	0.169178	0.0296998	FN		0.0296998	FN	0.138179	7.63884	FN	0.200494	7.63884	FN	0.159253	7.63884	FN		7.63884	FN	0.134749	0.0296998	FN	0.743511	0.0296998	FN	0.159578	0.165816	FN	0.53647	0.165816	FN	0.223034	0.165816	FN	0.368187	3.7497	FN	0.285562	3.7497	FN	0.243771	3.7497	FN	0.458422	0.165816
259	0.029702	FN	0.212965	0.029702	FN	0.169373	0.029702	FN		0.029702	FN	0.138307	7.64393	FN	0.200863	7.64393	FN	0.158865	7.64393	FN		7.64393	FN	0.134592	0.029702	FN	0.743529	0.029702	FN	0.159563	0.16603	FN	0.536433	0.16603	FN	0.22338	0.16603	FN	0.368957	3.75031	FN	0.284732	3.75031	FN	0.243661	3.75031	FN	0.457649	0.16603
260	0.0297593	FN	0.212887	0.0297593	FN	0.169564	0.0297593	FN		0.0297593	FN	0.13843	7.6552	FN	0.201214	7.6552	FN	0.158499	7.6552	FN		7.6552	FN	0.134434	0.0297593	FN	0.743553	0.0297593	FN	0.159544	0.16636	FN	0.536405	0.16636	FN	0.223738	0.16636	FN	0.369725	3.75349	FN	0.283861	3.75349	FN	0.243544	3.75349	FN	0.456846	0.16636
261	0.0297648	FN	0.212808	0.0297648	FN	0.169752	0.0297648	FN		0.0297648	FN	0.138548	7.6581	FN	0.201546	7.6581	FN	0.158159	7.6581	FN		7.6581	FN	0.134278	0.0297648	FN	0.743579	0.0297648	FN	0.159519	0.166383	FN	0.536382	0.166383	FN	0.224109	0.166383	FN	0.370489	3.75412	FN	0.282947	3.75412	FN	0.243423	3.75412	FN	0.456022	0.166383
262	0.0297715	FN	0.212726	0.0297715	FN	0.169933	0.0297715	FN		0.0297715	FN	0.138661	7.65848	FN	0.20186	7.65848	FN	0.157843	7.65848	FN		7.65848	FN	0.134124	0.0297715	FN	0.743607	0.0297715	FN	0.15949	0.166383	FN	0.536359	0.166383	FN	0.22449	0.166383	FN	0.371248	3.75434	FN	0.281991	3.75434	FN	0.243299	3.75434	FN	0.455179	0.166383
263	0.0297715	FN	0.212645	0.0297715	FN	0.170106	0.0297715	FN		0.0297715	FN	0.138766	7.66027	FN	0.202154	7.66027	FN	0.157553	7.66027	FN		7.66027	FN	0.133972	0.0297715	FN	0.743635	0.0297715	FN	0.159455	0.166561	FN	0.536344	0.166561	FN	0.224883	0.166561	FN	0.372008	3.75608	FN	0.281001	3.75608	FN	0.243175	3.75608	FN	0.454316	0.166561
264	0.0298286	FN	0.212563	0.0298286	FN	0.170273	0.0298286	FN		0.0298286	FN	0.138868	7.66312	FN	0.202429	7.66312	FN	0.157288	7.66312	FN		7.66312	FN	0.133823	0.0298286	FN	0.743658	0.0298286	FN	0.159415	0.166586	FN	0.536332	0.166586	FN	0.225288	0.166586	FN	0.372765	3.75614	FN	0.279971	3.75614	FN	0.243052	3.75614	FN	0.453436	0.166586
265	0.0298304	FN	0.21248	0.0298304	FN	0.170434	0.0298304	FN		0.0298304	FN	0.138962	7.6674	FN	0.202686	7.6674	FN	0.157049	7.6674	FN		7.6674	FN	0.133677	0.0298304	FN	0.743688	0.0298304	FN	0.15937	0.166858	FN	0.536331	0.166858	FN	0.225703	0.166858	FN	0.373516	3.7564	FN	0.278905	3.7564	FN	0.242934	3.7564	FN	0.452545	0.166858
266	0.0299048	FN	0.212397	0.0299048	FN	0.170583	0.0299048	FN		0.0299048	FN	0.139052	7.67172	FN	0.202922	7.67172	FN	0.156837	7.67172	FN		7.67172	FN	0.133534	0.0299048	FN	0.74371	0.0299048	FN	0.15932	0.166946	FN	0.536331	0.166946	FN	0.226132	0.166946	FN	0.374262	3.75836	FN	0.277808	3.75836	FN	0.242816	3.75836	FN	0.451636	0.166946
267	0.0299216	FN	0.212311	0.0299216	FN	0.170723	0.0299216	FN		0.0299216	FN	0.139135	7.67194	FN	0.203138	7.67194	FN	0.156654	7.67194	FN		7.67194	FN	0.133395	0.0299216	FN	0.743728	0.0299216	FN	0.159264	0.167075	FN	0.536341	0.167075	FN	0.226565	0.167075	FN	0.375	3.76458	FN	0.27668	3.76458	FN	0.242699	3.76458	FN	0.450719	0.167075
268	0.0299467	FN	0.212225	0.0299467	FN	0.17085	0.0299467	FN		0.0299467	FN	0.139214	7.67836	FN	0.203335	7.67836	FN	0.156497	7.67836	FN		7.67836	FN	0.13326	0.0299467	FN	0.743741	0.0299467	FN	0.159203	0.167098	FN	0.536355	0.167098	FN	0.227008	0.167098	FN	0.37573	3.76531	FN	0.275525	3.76531	FN	0.242593	3.76531	FN	0.449796	0.167098
269	0.0299636	FN	0.212139	0.0299636	FN	0.170968	0.0299636	FN		0.0299636	FN	0.139284	7.6836	FN	0.203512	7.6836	FN	0.156368	7.6836	FN		7.6836	FN	0.13313	0.0299636	FN	0.743745	0.0299636	FN	0.159136	0.167133	FN	0.536378	0.167133	FN	0.227461	0.167133	FN	0.376454	3.76745	FN	0.274343	3.76745	FN	0.24249	3.76745	FN	0.448868	0.167133
270	0.0300183	FN	0.212053	0.0300183	FN	0.171074	0.0300183	FN		0.0300183	FN	0.13935	7.68368	FN	0.203669	7.68368	FN	0.156268	7.68368	FN		7.68368	FN	0.133004	0.0300183	FN	0.743739	0.0300183	FN	0.159064	0.16715	FN	0.536402	0.16715	FN	0.227922	0.16715	FN	0.377169	3.76883	FN	0.273137	3.76883	FN	0.242393	3.76883	FN	0.447935	0.16715
271	0.0300487	FN	0.211967	0.0300487	FN	0.171167	0.0300487	FN		0.0300487	FN	0.139409	7.68437	FN	0.203808	7.68437	FN	0.156193	7.68437	FN		7.68437	FN	0.132884	0.0300487	FN	0.743727	0.0300487	FN	0.158986	0.167226	FN	0.536433	0.167226	FN	0.228389	0.167226	FN	0.377876	3.77105	FN	0.271909	3.77105	FN	0.242305	3.77105	FN	0.447001	0.167226
272	0.0300826	FN	0.211879	0.0300826	FN	0.171247	0.0300826	FN		0.0300826	FN	0.139462	7.7031	FN	0.203927	7.7031	FN	0.156145	7.7031	FN		7.7031	FN	0.132768	0.0300826	FN	0.743707	0.0300826	FN	0.158904	0.167293	FN	0.536466	0.167293	FN	0.228862	0.167293	FN	0.378575	3.77264	FN	0.270666	3.77264	FN	0.242225	3.77264	FN	0.446067	0.167293
273	0.030099	FN	0.211792	0.030099	FN	0.171313	0.030099	FN		0.030099	FN	0.139508	7.71904	FN	0.204029	7.71904	FN	0.156123	7.71904	FN		7.71904	FN	0.132658	0.030099	FN	0.743672	0.030099	FN	0.158815	0.167359	FN	0.536504	0.167359	FN	0.22934	0.167359	FN	0.379263	3.77796	FN	0.269407	3.77796	FN	0.242155	3.77796	FN	0.445134	0.167359
274	0.0301311	FN	0.211704	0.0301311	FN	0.171364	0.0301311	FN		0.0301311	FN	0.139548	7.73119	FN	0.204115	7.73119	FN	0.156125	7.73119	FN		7.73119	FN	0.132554	0.0301311	FN	0.743626	0.0301311	FN	0.15872	0.167368	FN	0.536547	0.167368	FN	0.229824	0.167368	FN	0.379941	3.78121	FN	0.268134	3.78121	FN	0.242097	3.78121	FN	0.444208	0.167368
275	0.0301428	FN	0.211618	0.0301428	FN	0.171399	0.0301428	FN		0.0301428	FN	0.139582	7.73844	FN	0.204184	7.73844	FN	0.156152	7.73844	FN		7.73844	FN	0.132456	0.0301428	FN	0.743566	0.0301428	FN	0.158621	0.167369	FN	0.536598	0.167369	FN	0.230314	0.167369	FN	0.380607	3.7915	FN	0.266852	3.7915	FN	0.242048	3.7915	FN	0.443285	0.167369
276	0.0301492	FN	0.21153	0.0301492	FN	0.171422	0.0301492	FN		0.0301492	FN	0.139608	7.73942	FN	0.204236	7.73942	FN	0.156203	7.73942	FN		7.73942	FN	0.132362	0.0301492	FN	0.743498	0.0301492	FN	0.158517	0.167393	FN	0.536652	0.167393	FN	0.230807	0.167393	FN	0.381261	3.79181	FN	0.265564	3.79181	FN	0.242007	3.79181	FN	0.442366	0.167393
277	0.0301723	FN	0.211442	0.0301723	FN	0.171429	0.0301723	FN		0.0301723	FN	0.139628	7.74531	FN	0.204274	7.74531	FN	0.156274	7.74531	FN		7.74531	FN	0.132275	0.0301723	FN	0.743409	0.0301723	FN	0.158407	0.1674	FN	0.536706	0.1674	FN	0.231301	0.1674	FN	0.381903	3.79344	FN	0.264272	3.79344	FN	0.24198	3.79344	FN	0.441454	0.1674
278	0.0301987	FN	0.211354	0.0301987	FN	0.171419	0.0301987	FN		0.0301987	FN	0.139641	7.7642	FN	0.204296	7.7642	FN	0.156368	7.7642	FN		7.7642	FN	0.132194	0.0301987	FN	0.743303	0.0301987	FN	0.158291	0.167416	FN	0.536759	0.167416	FN	0.231798	0.167416	FN	0.382532	3.80066	FN	0.262979	3.80066	FN	0.241966	3.80066	FN	0.440553	0.167416
279	0.0302282	FN	0.211267	0.0302282	FN	0.171394	0.0302282	FN		0.0302282	FN	0.139647	7.76505	FN	0.204306	7.76505	FN	0.156482	7.76505	FN		7.76505	FN	0.132117	0.0302282	FN	0.743181	0.0302282	FN	0.158171	0.167543	FN	0.536819	0.167543	FN	0.232297	0.167543	FN	0.383148	3.8028	FN	0.261688	3.8028	FN	0.241962	3.8028	FN	0.43966	0.167543
280	0.0302713	FN	0.211179	0.0302713	FN	0.171354	0.0302713	FN	3.65855e-05	0.0302713	FN	0.139646	7.76751	FN	0.204304	7.76751	FN	0.156615	7.76751	FN		7.76751	FN	0.132048	0.0302713	FN	0.743038	0.0302713	FN	0.158045	0.167636	FN	0.536879	0.167636	FN	0.232796	0.167636	FN	0.383751	3.80341	FN	0.260403	3.80341	FN	0.241969	3.80341	FN	0.438781	0.167636
281	0.0302826	FN	0.211092	0.0302826	FN	0.171298	0.0302826	FN	3.78223e-05	0.0302826	FN	0.139638	7.77055	FN	0.204291	7.77055	FN	0.156763	7.77055	FN		7.77055	FN	0.131984	0.0302826	FN	0.742885	0.0302826	FN	0.157914	0.16766	FN	0.536945	0.16766	FN	0.233297	0.16766	FN	0.384338	3.80384	FN	0.259124	3.80384	FN	0.241989	3.80384	FN	0.437914	0.16766
282	0.0302875	FN	0.211004	0.0302875	FN	0.171226	0.0302875	FN	4.24817e-05	0.0302875	FN	0.139624	7.77155	FN	0.204267	7.77155	FN	0.156927	7.77155	FN		7.77155	FN	0.131925	0.0302875	FN	0.742708	0.0302875	FN	0.157779	0.167807	FN	0.537009	0.167807	FN	0.233794	0.167807	FN	0.384909	3.80785	FN	0.257855	3.80785	FN	0.242019	3.80785	FN	0.437059	0.167807
283	0.0302906	FN	0.210917	0.0302906	FN	0.171137	0.0302906	FN	5.05259e-05	0.0302906	FN	0.139601	7.77322	FN	0.204237	7.77322	FN	0.157102	7.77322	FN		7.77322	FN	0.131873	0.0302906	FN	0.742512	0.0302906	FN	0.157639	0.167898	FN	0.537073	0.167898	FN	0.234292	0.167898	FN	0.385467	3.81036	FN	0.256599	3.81036	FN	0.242065	3.81036	FN	0.436219	0.167898
284	0.0303112	FN	0.21083	0.0303112	FN	0.171033	0.0303112	FN	6.19838e-05	0.0303112	FN	0.139572	7.77687	FN	0.204198	7.77687	FN	0.15729	7.77687	FN		7.77687	FN	0.131825	0.0303112	FN	0.742296	0.0303112	FN	0.157494	0.16821	FN	0.537135	0.16821	FN	0.234789	0.16821	FN	0.386011	3.81096	FN	0.255361	3.81096	FN	0.242118	3.81096	FN	0.435392	0.16821
285	0.0303194	FN	0.210741	0.0303194	FN	0.170916	0.0303194	FN	7.69471e-05	0.0303194	FN	0.139536	7.77787	FN	0.204154	7.77787	FN	0.157487	7.77787	FN		7.77787	FN	0.131783	0.0303194	FN	0.74206	0.0303194	FN	0.157345	0.16821	FN	0.537199	0.16821	FN	0.235279	0.16821	FN	0.386533	3.8131	FN	0.254141	3.8131	FN	0.242185	3.8131	FN	0.434576	0.16821
286	0.0303306	FN	0.210652	0.0303306	FN	0.170783	0.0303306	FN	9.55663e-05	0.0303306	FN	0.139493	7.77867	FN	0.204106	7.77867	FN	0.15769	7.77867	FN		7.77867	FN	0.131746	0.0303306	FN	0.741799	0.0303306	FN	0.157191	0.168508	FN	0.537262	0.168508	FN	0.235768	0.168508	FN	0.387041	3.81555	FN	0.252944	3.81555	FN	0.242261	3.81555	FN	0.433778	0.168508
287	0.0303666	FN	0.210564	0.0303666	FN	0.170634	0.0303666	FN	0.000118047	0.0303666	FN	0.139443	7.77919	FN	0.204055	7.77919	FN	0.1579	7.77919	FN		7.77919	FN	0.131714	0.0303666	FN	0.74152	0.0303666	FN	0.157033	0.168822	FN	0.53732	0.168822	FN	0.236252	0.168822	FN	0.387533	3.81721	FN	0.251771	3.81721	FN	0.242346	3.81721	FN	0.432992	0.168822
288	0.0303791	FN	0.210474	0.0303791	FN	0.170474	0.0303791	FN	0.000144634	0.0303791	FN	0.139385	7.78226	FN	0.204001	7.78226	FN	0.158112	7.78226	FN		7.78226	FN	0.131687	0.0303791	FN	0.741216	0.0303791	FN	0.15687	0.168834	FN	0.537374	0.168834	FN	0.236733	0.168834	FN	0.38801	3.81726	FN	0.250625	3.81726	FN	0.242444	3.81726	FN	0.432223	0.168834
289	0.03038	FN	0.210386	0.03038	FN	0.170299	0.03038	FN	0.000175659	0.03038	FN	0.139321	7.79942	FN	0.203945	7.79942	FN	0.158328	7.79942	FN		7.79942	FN	0.131663	0.03038	FN	0.740894	0.03038	FN	0.156704	0.169404	FN	0.537427	0.169404	FN	0.237204	0.169404	FN	0.388463	3.81742	FN	0.249506	3.81742	FN	0.242547	3.81742	FN	0.431467	0.169404
290	0.0304164	FN	0.210295	0.0304164	FN	0.170112	0.0304164	FN	0.000211463	0.0304164	FN	0.13925	7.80764	FN	0.203892	7.80764	FN	0.158541	7.80764	FN		7.80764	FN	0.131644	0.0304164	FN	0.74055	0.0304164	FN	0.156535	0.169437	FN	0.537481	0.169437	FN	0.237673	0.169437	FN	0.388905	3.81797	FN	0.248421	3.81797	FN	0.242661	3.81797	FN	0.430723	0.169437
291	0.0304717	FN	0.210204	0.0304717	FN	0.169914	0.0304717	FN	0.000252442	0.0304717	FN	0.139169	7.80878	FN	0.20384	7.80878	FN	0.158751	7.80878	FN		7.80878	FN	0.131629	0.0304717	FN	0.740183	0.0304717	FN	0.15636	0.169546	FN	0.537525	0.169546	FN	0.23813	0.169546	FN	0.389326	3.82334	FN	0.247368	3.82334	FN	0.242785	3.82334	FN	0.429997	0.169546
292	0.0305184	FN	0.210113	0.0305184	FN	0.169703	0.0305184	FN	0.000299033	0.0305184	FN	0.139083	7.81969	FN	0.203792	7.81969	FN	0.158957	7.81969	FN		7.81969	FN	0.131619	0.0305184	FN	0.7398	0.0305184	FN	0.156183	0.169617	FN	0.537565	0.169617	FN	0.238581	0.169617	FN	0.38973	3.82354	FN	0.246349	3.82354	FN	0.242913	3.82354	FN	0.429284	0.169617
293	0.0305619	FN	0.21002	0.0305619	FN	0.169484	0.0305619	FN	0.000351713	0.0305619	FN	0.138989	7.82379	FN	0.203749	7.82379	FN	0.159155	7.82379	FN		7.82379	FN	0.131611	0.0305619	FN	0.739389	0.0305619	FN	0.156003	0.169633	FN	0.537604	0.169633	FN	0.239025	0.169633	FN	0.390112	3.8255	FN	0.245371	3.8255	FN	0.243046	3.8255	FN	0.428583	0.169633
294	0.0305644	FN	0.209929	0.0305644	FN	0.169251	0.0305644	FN	0.000410993	0.0305644	FN	0.138889	7.83035	FN	0.203712	7.83035	FN	0.159342	7.83035	FN		7.83035	FN	0.131607	0.0305644	FN	0.738956	0.0305644	FN	0.155819	0.169737	FN	0.537635	0.169737	FN	0.23946	0.169737	FN	0.390477	3.8289	FN	0.244434	3.8289	FN	0.243183	3.8289	FN	0.427894	0.169737
295	0.0305696	FN	0.209836	0.0305696	FN	0.16901	0.0305696	FN	0.00047742	0.0305696	FN	0.138781	7.83788	FN	0.203683	7.83788	FN	0.159521	7.83788	FN		7.83788	FN	0.131604	0.0305696	FN	0.738502	0.0305696	FN	0.155633	0.170073	FN	0.537654	0.170073	FN	0.239883	0.170073	FN	0.390825	3.83876	FN	0.243535	3.83876	FN	0.243327	3.83876	FN	0.427218	0.170073
296	0.0305883	FN	0.209742	0.0305883	FN	0.168761	0.0305883	FN	0.000551572	0.0305883	FN	0.138666	7.85805	FN	0.203662	7.85805	FN	0.159684	7.85805	FN		7.85805	FN	0.131606	0.0305883	FN	0.738027	0.0305883	FN	0.155444	0.170256	FN	0.537668	0.170256	FN	0.240296	0.170256	FN	0.391155	3.84074	FN	0.24268	3.84074	FN	0.243474	3.84074	FN	0.426553	0.170256
297	0.0306076	FN	0.209646	0.0306076	FN	0.168506	0.0306076	FN	0.000634057	0.0306076	FN	0.138543	7.86599	FN	0.203651	7.86599	FN	0.159833	7.86599	FN		7.86599	FN	0.131609	0.0306076	FN	0.73753	0.0306076	FN	0.155251	0.170433	FN	0.537676	0.170433	FN	0.2407	0.170433	FN	0.391463	3.84187	FN	0.241867	3.84187	FN	0.243623	3.84187	FN	0.425898	0.170433
298	0.0306424	FN	0.209549	0.0306424	FN	0.168245	0.0306424	FN	0.00072551	0.0306424	FN	0.138413	7.87525	FN	0.20365	7.87525	FN	0.159965	7.87525	FN		7.87525	FN	0.131614	0.0306424	FN	0.737014	0.0306424	FN	0.155056	0.170433	FN	0.537671	0.170433	FN	0.241091	0.170433	FN	0.391754	3.84263	FN	0.241101	3.84263	FN	0.243773	3.84263	FN	0.425253	0.170433
299	0.030732	FN	0.209452	0.030732	FN	0.167978	0.030732	FN	0.000826593	0.030732	FN	0.138277	7.88796	FN	0.203662	7.88796	FN	0.160078	7.88796	FN		7.88796	FN	0.13162	0.030732	FN	0.736477	0.030732	FN	0.15486	0.170493	FN	0.537659	0.170493	FN	0.24147	0.170493	FN	0.392025	3.84776	FN	0.240381	3.84776	FN	0.243923	3.84776	FN	0.424617	0.170493
300	0.0307465	FN	0.209353	0.0307465	FN	0.167709	0.0307465	FN	0.00093799	0.0307465	FN	0.138134	7.888	FN	0.203687	7.888	FN	0.160171	7.888	FN		7.888	FN	0.131628	0.0307465	FN	0.73592	0.0307465	FN	0.154661	0.170497	FN	0.537633	0.170497	FN	0.241838	0.170497	FN	0.392278	3.84832	FN	0.239705	3.84832	FN	0.244075	3.84832	FN	0.423991	0.170497
301	0.0307901	FN	0.209252	0.0307901	FN	0.167438	0.0307901	FN	0.00106041	0.0307901	FN	0.137984	7.89723	FN	0.203726	7.89723	FN	0.160239	7.89723	FN		7.89723	FN	0.131637	0.0307901	FN	0.735344	0.0307901	FN	0.154461	0.170556	FN	0.537597	0.170556	FN	0.242193	0.170556	FN	0.392512	3.84917	FN	0.239081	3.84917	FN	0.244224	3.84917	FN	0.423368	0.170556
302	0.030792	FN	0.209151	0.030792	FN	0.167164	0.030792	FN	0.00119456	0.030792	FN	0.137827	7.90276	FN	0.203778	7.90276	FN	0.160287	7.90276	FN		7.90276	FN	0.131647	0.030792	FN	0.734751	0.030792	FN	0.154259	0.170584	FN	0.537553	0.170584	FN	0.242535	0.170584	FN	0.392726	3.84925	FN	0.238504	3.84925	FN	0.244368	3.84925	FN	0.422752	0.170584
303	0.0308149	FN	0.209047	0.0308149	FN	0.166891	0.0308149	FN	0.0013412	0.0308149	FN	0.137665	7.90796	FN	0.203846	7.90796	FN	0.160309	7.90796	FN		7.90796	FN	0.131657	0.0308149	FN	0.734139	0.0308149	FN	0.154056	0.170611	FN	0.537497	0.170611	FN	0.24286	0.170611	FN	0.392921	3.85001	FN	0.237975	3.85001	FN	0.244511	3.85001	FN	0.422141	0.170611
304	0.0308462	FN	0.208942	0.0308462	FN	0.166617	0.0308462	FN	0.00150107	0.0308462	FN	0.137495	7.91212	FN	0.203931	7.91212	FN	0.160303	7.91212	FN		7.91212	FN	0.131667	0.0308462	FN	0.733511	0.0308462	FN	0.153852	0.170746	FN	0.537427	0.170746	FN	0.243171	0.170746	FN	0.393098	3.85004	FN	0.237494	3.85004	FN	0.24465	3.85004	FN	0.421534	0.170746
305	0.0308701	FN	0.208835	0.0308701	FN	0.166345	0.0308701	FN	0.00167494	0.0308701	FN	0.137319	7.93132	FN	0.204031	7.93132	FN	0.160271	7.93132	FN		7.93132	FN	0.131676	0.0308701	FN	0.732863	0.0308701	FN	0.153646	0.170997	FN	0.537346	0.170997	FN	0.24347	0.170997	FN	0.393258	3.85299	FN	0.237062	3.85299	FN	0.244784	3.85299	FN	0.420927	0.170997
306	0.0308716	FN	0.208729	0.0308716	FN	0.166077	0.0308716	FN	0.00186357	0.0308716	FN	0.137136	7.93506	FN	0.20415	7.93506	FN	0.160208	7.93506	FN		7.93506	FN	0.131687	0.0308716	FN	0.732207	0.0308716	FN	0.15344	0.171015	FN	0.53725	0.171015	FN	0.243756	0.171015	FN	0.393398	3.85637	FN	0.236678	3.85637	FN	0.244913	3.85637	FN	0.420326	0.171015
307	0.0308961	FN	0.208621	0.0308961	FN	0.165812	0.0308961	FN	0.00206757	0.0308961	FN	0.136947	7.94233	FN	0.204286	7.94233	FN	0.160116	7.94233	FN		7.94233	FN	0.131695	0.0308961	FN	0.731529	0.0308961	FN	0.153234	0.171046	FN	0.537136	0.171046	FN	0.244024	0.171046	FN	0.393521	3.85668	FN	0.236342	3.85668	FN	0.245034	3.85668	FN	0.419722	0.171046
308	0.030901	FN	0.208511	0.030901	FN	0.165553	0.030901	FN	0.00228803	0.030901	FN	0.136754	7.9568	FN	0.204441	7.9568	FN	0.159995	7.9568	FN		7.9568	FN	0.131702	0.030901	FN	0.730841	0.030901	FN	0.153027	0.171153	FN	0.537009	0.171153	FN	0.244278	0.171153	FN	0.393625	3.85785	FN	0.236055	3.85785	FN	0.245148	3.85785	FN	0.419119	0.171153
309	0.0309187	FN	0.208398	0.0309187	FN	0.1653	0.0309187	FN	0.00252534	0.0309187	FN	0.136554	7.97608	FN	0.204614	7.97608	FN	0.159841	7.97608	FN		7.97608	FN	0.131709	0.0309187	FN	0.730129	0.0309187	FN	0.152819	0.171183	FN	0.536873	0.171183	FN	0.244514	0.171183	FN	0.39371	3.86043	FN	0.235814	3.86043	FN	0.245254	3.86043	FN	0.418515	0.171183
310	0.0309276	FN	0.208286	0.0309276	FN	0.165054	0.0309276	FN	0.00278065	0.0309276	FN	0.136348	7.98012	FN	0.204805	7.98012	FN	0.159657	7.98012	FN		7.98012	FN	0.131715	0.0309276	FN	0.729417	0.0309276	FN	0.152613	0.1712	FN	0.536713	0.1712	FN	0.244734	0.1712	FN	0.393775	3.86464	FN	0.235619	3.86464	FN	0.245352	3.86464	FN	0.417912	0.1712
311	0.0309292	FN	0.20817	0.0309292	FN	0.164815	0.0309292	FN	0.0030545	0.0309292	FN	0.136137	7.98129	FN	0.205014	7.98129	FN	0.159439	7.98129	FN		7.98129	FN	0.13172	0.0309292	FN	0.728689	0.0309292	FN	0.152406	0.17123	FN	0.536543	0.17123	FN	0.244939	0.17123	FN	0.393825	3.86917	FN	0.235466	3.86917	FN	0.24544	3.86917	FN	0.417302	0.17123
312	0.0309501	FN	0.208055	0.0309501	FN	0.164589	0.0309501	FN	0.00334761	0.0309501	FN	0.135921	7.99449	FN	0.20524	7.99449	FN	0.159191	7.99449	FN		7.99449	FN	0.131722	0.0309501	FN	0.727954	0.0309501	FN	0.1522	0.171305	FN	0.536357	0.171305	FN	0.245127	0.171305	FN	0.393858	3.87214	FN	0.235358	3.87214	FN	0.245519	3.87214	FN	0.416688	0.171305
313	0.0309662	FN	0.207938	0.0309662	FN	0.164373	0.0309662	FN	0.00366068	0.0309662	FN	0.135699	8.00674	FN	0.205486	8.00674	FN	0.158909	8.00674	FN		8.00674	FN	0.131722	0.0309662	FN	0.72721	0.0309662	FN	0.151995	0.171367	FN	0.53615	0.171367	FN	0.2453	0.171367	FN	0.393873	3.8722	FN	0.235294	3.8722	FN	0.245584	3.8722	FN	0.416068	0.171367
314	0.0309712	FN	0.207819	0.0309712	FN	0.16417	0.0309712	FN	0.00399439	0.0309712	FN	0.135473	8.00822	FN	0.20575	8.00822	FN	0.158597	8.00822	FN		8.00822	FN	0.131721	0.0309712	FN	0.726457	0.0309712	FN	0.151791	0.17142	FN	0.535932	0.17142	FN	0.245455	0.17142	FN	0.393875	3.8744	FN	0.235273	3.8744	FN	0.24564	3.8744	FN	0.415445	0.17142
315	0.0309731	FN	0.207699	0.0309731	FN	0.163979	0.0309731	FN	0.00434937	0.0309731	FN	0.135242	8.01631	FN	0.206031	8.01631	FN	0.158252	8.01631	FN		8.01631	FN	0.131718	0.0309731	FN	0.725696	0.0309731	FN	0.151588	0.171444	FN	0.535697	0.171444	FN	0.245594	0.171444	FN	0.393855	3.87502	FN	0.235291	3.87502	FN	0.245686	3.87502	FN	0.414814	0.171444
316	0.03098	FN	0.207578	0.03098	FN	0.163802	0.03098	FN	0.00472588	0.03098	FN	0.135008	8.02807	FN	0.206329	8.02807	FN	0.157877	8.02807	FN		8.02807	FN	0.131711	0.03098	FN	0.724926	0.03098	FN	0.151387	0.171556	FN	0.535444	0.171556	FN	0.245718	0.171556	FN	0.393822	3.87955	FN	0.235345	3.87955	FN	0.245724	3.87955	FN	0.414178	0.171556
317	0.0310039	FN	0.207458	0.0310039	FN	0.163637	0.0310039	FN	0.00512475	0.0310039	FN	0.134769	8.03617	FN	0.206643	8.03617	FN	0.157469	8.03617	FN		8.03617	FN	0.131703	0.0310039	FN	0.724144	0.0310039	FN	0.151188	0.171573	FN	0.53517	0.171573	FN	0.245824	0.171573	FN	0.393769	3.88063	FN	0.235438	3.88063	FN	0.245748	3.88063	FN	0.413532	0.171573
318	0.0310151	FN	0.207335	0.0310151	FN	0.163489	0.0310151	FN	0.00554687	0.0310151	FN	0.134525	8.0376	FN	0.206975	8.0376	FN	0.157031	8.0376	FN		8.0376	FN	0.131693	0.0310151	FN	0.723366	0.0310151	FN	0.150989	0.171793	FN	0.534881	0.171793	FN	0.245913	0.171793	FN	0.393702	3.88105	FN	0.235561	3.88105	FN	0.24576	3.88105	FN	0.41288	0.171793
319	0.0310271	FN	0.207212	0.0310271	FN	0.163357	0.0310271	FN	0.0059923	0.0310271	FN	0.134279	8.04423	FN	0.20732	8.04423	FN	0.156564	8.04423	FN		8.04423	FN	0.131681	0.0310271	FN	0.722587	0.0310271	FN	0.150794	0.171803	FN	0.534573	0.171803	FN	0.245987	0.171803	FN	0.393619	3.88107	FN	0.23572	3.88107	FN	0.245761	3.88107	FN	0.412218	0.171803
320	0.0310285	FN	0.20709	0.0310285	FN	0.16324	0.0310285	FN	0.00646141	0.0310285	FN	0.13403	8.06262	FN	0.207681	8.06262	FN	0.156069	8.06262	FN		8.06262	FN	0.131665	0.0310285	FN	0.721803	0.0310285	FN	0.150602	0.171817	FN	0.534248	0.171817	FN	0.246043	0.171817	FN	0.393521	3.89782	FN	0.235907	3.89782	FN	0.245752	3.89782	FN	0.411552	0.171817
321	0.0310893	FN	0.206966	0.0310893	FN	0.163141	0.0310893	FN	0.00695453	0.0310893	FN	0.133778	8.06434	FN	0.208055	8.06434	FN	0.155547	8.06434	FN		8.06434	FN	0.131648	0.0310893	FN	0.721017	0.0310893	FN	0.150411	0.171845	FN	0.533906	0.171845	FN	0.246083	0.171845	FN	0.393408	3.8985	FN	0.236124	3.8985	FN	0.245731	3.8985	FN	0.410877	0.171845
322	0.0310957	FN	0.206842	0.0310957	FN	0.163061	0.0310957	FN	0.00747187	0.0310957	FN	0.133522	8.06855	FN	0.208443	8.06855	FN	0.154997	8.06855	FN		8.06855	FN	0.131629	0.0310957	FN	0.72023	0.0310957	FN	0.150224	0.171978	FN	0.533542	0.171978	FN	0.246108	0.171978	FN	0.393281	3.90119	FN	0.236369	3.90119	FN	0.245695	3.90119	FN	0.410187	0.171978
323	0.0311372	FN	0.206718	0.0311372	FN	0.162999	0.0311372	FN	0.00801361	0.0311372	FN	0.133263	8.06987	FN	0.208843	8.06987	FN	0.154422	8.06987	FN		8.06987	FN	0.131607	0.0311372	FN	0.719442	0.0311372	FN	0.150039	0.172167	FN	0.533164	0.172167	FN	0.246115	0.172167	FN	0.393137	3.90162	FN	0.236638	3.90162	FN	0.245649	3.90162	FN	0.409491	0.172167
324	0.0312061	FN	0.206594	0.0312061	FN	0.162956	0.0312061	FN	0.0085798	0.0312061	FN	0.133003	8.07516	FN	0.209254	8.07516	FN	0.153823	8.07516	FN		8.07516	FN	0.131583	0.0312061	FN	0.718655	0.0312061	FN	0.149857	0.172367	FN	0.532766	0.172367	FN	0.246108	0.172367	FN	0.392981	3.90516	FN	0.236924	3.90516	FN	0.245593	3.90516	FN	0.408787	0.172367
325	0.0312613	FN	0.20647	0.0312613	FN	0.162933	0.0312613	FN	0.00917044	0.0312613	FN	0.132741	8.0789	FN	0.209672	8.0789	FN	0.153203	8.0789	FN		8.0789	FN	0.131557	0.0312613	FN	0.71787	0.0312613	FN	0.14968	0.172708	FN	0.532356	0.172708	FN	0.246084	0.172708	FN	0.392808	3.90722	FN	0.237234	3.90722	FN	0.245527	3.90722	FN	0.408072	0.172708
326	0.0312832	FN	0.206348	0.0312832	FN	0.162929	0.0312832	FN	0.00978542	0.0312832	FN	0.132477	8.07978	FN	0.210102	8.07978	FN	0.152561	8.07978	FN		8.07978	FN	0.131529	0.0312832	FN	0.717086	0.0312832	FN	0.149506	0.172808	FN	0.531928	0.172808	FN	0.246044	0.172808	FN	0.392622	3.9082	FN	0.237564	3.9082	FN	0.24545	3.9082	FN	0.407351	0.172808
327	0.0312977	FN	0.206225	0.0312977	FN	0.162944	0.0312977	FN	0.0104245	0.0312977	FN	0.132212	8.0913	FN	0.210537	8.0913	FN	0.151902	8.0913	FN		8.0913	FN	0.131499	0.0312977	FN	0.716306	0.0312977	FN	0.149336	0.173107	FN	0.531483	0.173107	FN	0.245989	0.173107	FN	0.392422	3.9108	FN	0.237907	3.9108	FN	0.245367	3.9108	FN	0.406623	0.173107
328	0.0313084	FN	0.206105	0.0313084	FN	0.162979	0.0313084	FN	0.0110874	0.0313084	FN	0.131947	8.09591	FN	0.21098	8.09591	FN	0.151225	8.09591	FN		8.09591	FN	0.131467	0.0313084	FN	0.715529	0.0313084	FN	0.14917	0.173233	FN	0.531018	0.173233	FN	0.24592	0.173233	FN	0.392209	3.91209	FN	0.238262	3.91209	FN	0.245272	3.91209	FN	0.405885	0.173233
329	0.0313106	FN	0.205985	0.0313106	FN	0.163033	0.0313106	FN	0.0117737	0.0313106	FN	0.131681	8.09918	FN	0.211428	8.09918	FN	0.150534	8.09918	FN		8.09918	FN	0.131433	0.0313106	FN	0.714756	0.0313106	FN	0.149008	0.173343	FN	0.530539	0.173343	FN	0.245834	0.173343	FN	0.391982	3.91387	FN	0.238628	3.91387	FN	0.245168	3.91387	FN	0.405142	0.173343
330	0.0313108	FN	0.205866	0.0313108	FN	0.163108	0.0313108	FN	0.0124829	0.0313108	FN	0.131413	8.10237	FN	0.211879	8.10237	FN	0.149828	8.10237	FN		8.10237	FN	0.131398	0.0313108	FN	0.713988	0.0313108	FN	0.14885	0.173343	FN	0.530045	0.173343	FN	0.245734	0.173343	FN	0.391738	3.91657	FN	0.239003	3.91657	FN	0.245056	3.91657	FN	0.40439	0.173343
331	0.0313455	FN	0.205749	0.0313455	FN	0.163203	0.0313455	FN	0.0132143	0.0313455	FN	0.131145	8.10458	FN	0.212334	8.10458	FN	0.14911	8.10458	FN		8.10458	FN	0.131363	0.0313455	FN	0.713224	0.0313455	FN	0.148698	0.173343	FN	0.529536	0.173343	FN	0.245619	0.173343	FN	0.391486	3.91851	FN	0.239386	3.91851	FN	0.244936	3.91851	FN	0.403634	0.173343
332	0.0313801	FN	0.205634	0.0313801	FN	0.163318	0.0313801	FN	0.0139671	0.0313801	FN	0.130879	8.10575	FN	0.212789	8.10575	FN	0.148384	8.10575	FN		8.10575	FN	0.131326	0.0313801	FN	0.712466	0.0313801	FN	0.14855	0.173519	FN	0.529015	0.173519	FN	0.245493	0.173519	FN	0.39122	3.91955	FN	0.239772	3.91955	FN	0.24481	3.91955	FN	0.402869	0.173519
333	0.031405	FN	0.205521	0.031405	FN	0.163453	0.031405	FN	0.0147406	0.031405	FN	0.130612	8.11625	FN	0.213245	8.11625	FN	0.147649	8.11625	FN		8.11625	FN	0.131289	0.031405	FN	0.711712	0.031405	FN	0.148407	0.173564	FN	0.528477	0.173564	FN	0.24535	0.173564	FN	0.390938	3.92144	FN	0.240159	3.92144	FN	0.244678	3.92144	FN	0.402103	0.173564
334	0.0314658	FN	0.20541	0.0314658	FN	0.163607	0.0314658	FN	0.0155339	0.0314658	FN	0.130347	8.13281	FN	0.213699	8.13281	FN	0.146909	8.13281	FN		8.13281	FN	0.13125	0.0314658	FN	0.710966	0.0314658	FN	0.14827	0.173787	FN	0.527925	0.173787	FN	0.245195	0.173787	FN	0.390647	3.92501	FN	0.240548	3.92501	FN	0.244539	3.92501	FN	0.401333	0.173787
335	0.0314768	FN	0.205302	0.0314768	FN	0.163778	0.0314768	FN	0.0163457	0.0314768	FN	0.130083	8.15044	FN	0.214151	8.15044	FN	0.146166	8.15044	FN		8.15044	FN	0.131211	0.0314768	FN	0.71022	0.0314768	FN	0.148138	0.173943	FN	0.527365	0.173943	FN	0.245027	0.173943	FN	0.390344	3.92744	FN	0.240934	3.92744	FN	0.244394	3.92744	FN	0.40056	0.173943
336	0.0314815	FN	0.205196	0.0314815	FN	0.16397	0.0314815	FN	0.017175	0.0314815	FN	0.12982	8.15396	FN	0.2146	8.15396	FN	0.14542	8.15396	FN		8.15396	FN	0.131172	0.0314815	FN	0.709485	0.0314815	FN	0.148011	0.174306	FN	0.526788	0.174306	FN	0.244847	0.174306	FN	0.39003	3.92844	FN	0.241317	3.92844	FN	0.244244	3.92844	FN	0.399787	0.174306
337	0.0315225	FN	0.205094	0.0315225	FN	0.164178	0.0315225	FN	0.0180205	0.0315225	FN	0.129559	8.16755	FN	0.215042	8.16755	FN	0.144677	8.16755	FN		8.16755	FN	0.131133	0.0315225	FN	0.708755	0.0315225	FN	0.147891	0.17434	FN	0.526199	0.17434	FN	0.244655	0.17434	FN	0.389704	3.92946	FN	0.241697	3.92946	FN	0.244093	3.92946	FN	0.399012	0.17434
338	0.0315362	FN	0.204994	0.0315362	FN	0.164405	0.0315362	FN	0.0188807	0.0315362	FN	0.129301	8.16871	FN	0.21548	8.16871	FN	0.143933	8.16871	FN		8.16871	FN	0.131095	0.0315362	FN	0.708031	0.0315362	FN	0.147776	0.17447	FN	0.525599	0.17447	FN	0.24445	0.17447	FN	0.389365	3.92996	FN	0.242068	3.92996	FN	0.243941	3.92996	FN	0.398236	0.17447
339	0.0316045	FN	0.204897	0.0316045	FN	0.164649	0.0316045	FN	0.0197541	0.0316045	FN	0.129044	8.17856	FN	0.21591	8.17856	FN	0.143194	8.17856	FN		8.17856	FN	0.131057	0.0316045	FN	0.707311	0.0316045	FN	0.147667	0.174596	FN	0.524994	0.174596	FN	0.244233	0.174596	FN	0.389015	3.9332	FN	0.242432	3.9332	FN	0.243781	3.9332	FN	0.397458	0.174596
340	0.0316454	FN	0.204804	0.0316454	FN	0.16491	0.0316454	FN	0.020638	0.0316454	FN	0.128791	8.18759	FN	0.216333	8.18759	FN	0.142463	8.18759	FN		8.18759	FN	0.13102	0.0316454	FN	0.706594	0.0316454	FN	0.147565	0.174932	FN	0.524379	0.174932	FN	0.244007	0.174932	FN	0.388656	3.93339	FN	0.242785	3.93339	FN	0.243625	3.93339	FN	0.396685	0.174932
341	0.0316573	FN	0.204714	0.0316573	FN	0.165188	0.0316573	FN	0.0215331	0.0316573	FN	0.12854	8.20722	FN	0.216745	8.20722	FN	0.14174	8.20722	FN		8.20722	FN	0.130983	0.0316573	FN	0.705883	0.0316573	FN	0.147468	0.174992	FN	0.523755	0.174992	FN	0.243769	0.174992	FN	0.388286	3.93486	FN	0.243125	3.93486	FN	0.243466	3.93486	FN	0.395913	0.174992
342	0.0316598	FN	0.204629	0.0316598	FN	0.165481	0.0316598	FN	0.0224364	0.0316598	FN	0.128294	8.21157	FN	0.217148	8.21157	FN	0.141025	8.21157	FN		8.21157	FN	0.130948	0.0316598	FN	0.705177	0.0316598	FN	0.147379	0.175015	FN	0.523126	0.175015	FN	0.24352	0.175015	FN	0.387903	3.93529	FN	0.243452	3.93529	FN	0.243306	3.93529	FN	0.395143	0.175015
343	0.0318136	FN	0.204547	0.0318136	FN	0.165788	0.0318136	FN	0.0233461	0.0318136	FN	0.12805	8.21911	FN	0.21754	8.21911	FN	0.140321	8.21911	FN		8.21911	FN	0.130917	0.0318136	FN	0.704474	0.0318136	FN	0.147296	0.175153	FN	0.52249	0.175153	FN	0.243265	0.175153	FN	0.38751	3.94023	FN	0.243767	3.94023	FN	0.243147	3.94023	FN	0.394377	0.175153
344	0.0318169	FN	0.204468	0.0318169	FN	0.166107	0.0318169	FN	0.0242603	0.0318169	FN	0.127811	8.22213	FN	0.217919	8.22213	FN	0.139631	8.22213	FN		8.22213	FN	0.130885	0.0318169	FN	0.703768	0.0318169	FN	0.147219	0.17534	FN	0.52185	0.17534	FN	0.242996	0.17534	FN	0.387107	3.94046	FN	0.244066	3.94046	FN	0.242985	3.94046	FN	0.393619	0.17534
345	0.0318466	FN	0.204394	0.0318466	FN	0.166439	0.0318466	FN	0.025177	0.0318466	FN	0.127576	8.24028	FN	0.218286	8.24028	FN	0.138955	8.24028	FN		8.24028	FN	0.130856	0.0318466	FN	0.703069	0.0318466	FN	0.147149	0.175356	FN	0.521209	0.175356	FN	0.242719	0.175356	FN	0.386696	3.94226	FN	0.244348	3.94226	FN	0.242827	3.94226	FN	0.392865	0.175356
346	0.0318905	FN	0.204324	0.0318905	FN	0.166786	0.0318905	FN	0.0260944	0.0318905	FN	0.127345	8.25155	FN	0.218638	8.25155	FN	0.138297	8.25155	FN		8.25155	FN	0.130827	0.0318905	FN	0.702371	0.0318905	FN	0.147086	0.175357	FN	0.520561	0.175357	FN	0.242433	0.175357	FN	0.386271	3.9426	FN	0.24461	3.9426	FN	0.242674	3.9426	FN	0.39212	0.175357
347	0.0318909	FN	0.204258	0.0318909	FN	0.167141	0.0318909	FN	0.0270086	0.0318909	FN	0.127119	8.25888	FN	0.218978	8.25888	FN	0.137655	8.25888	FN		8.25888	FN	0.130803	0.0318909	FN	0.701662	0.0318909	FN	0.14703	0.175368	FN	0.51991	0.175368	FN	0.242138	0.175368	FN	0.385841	3.94295	FN	0.244855	3.94295	FN	0.242523	3.94295	FN	0.391381	0.175368
348	0.0319044	FN	0.204198	0.0319044	FN	0.167507	0.0319044	FN	0.0279396	0.0319044	FN	0.126898	8.26095	FN	0.219302	8.26095	FN	0.137033	8.26095	FN		8.26095	FN	0.130781	0.0319044	FN	0.700959	0.0319044	FN	0.146981	0.175576	FN	0.519262	0.175576	FN	0.241837	0.175576	FN	0.385401	3.94421	FN	0.245083	3.94421	FN	0.242372	3.94421	FN	0.390645	0.175576
349	0.031928	FN	0.204141	0.031928	FN	0.167886	0.031928	FN	0.0288468	0.031928	FN	0.126682	8.26124	FN	0.219612	8.26124	FN	0.136431	8.26124	FN		8.26124	FN	0.130762	0.031928	FN	0.700255	0.031928	FN	0.146939	0.175586	FN	0.518613	0.175586	FN	0.241529	0.175586	FN	0.384953	3.9447	FN	0.245289	3.9447	FN	0.242225	3.9447	FN	0.389922	0.175586
350	0.0319607	FN	0.204088	0.0319607	FN	0.168274	0.0319607	FN	0.029748	0.0319607	FN	0.126473	8.27446	FN	0.219905	8.27446	FN	0.135848	8.27446	FN		8.27446	FN	0.130747	0.0319607	FN	0.699552	0.0319607	FN	0.146904	0.175591	FN	0.517963	0.175591	FN	0.241212	0.175591	FN	0.384497	3.94649	FN	0.245475	3.94649	FN	0.242084	3.94649	FN	0.389207	0.175591
351	0.0319752	FN	0.20404	0.0319752	FN	0.168666	0.0319752	FN	0.030641	0.0319752	FN	0.126268	8.27583	FN	0.220183	8.27583	FN	0.135288	8.27583	FN		8.27583	FN	0.130735	0.0319752	FN	0.69884	0.0319752	FN	0.146876	0.1756	FN	0.517323	0.1756	FN	0.240892	0.1756	FN	0.384032	3.947	FN	0.245642	3.947	FN	0.241946	3.947	FN	0.388499	0.1756
352	0.0319755	FN	0.203996	0.0319755	FN	0.169067	0.0319755	FN	0.0315238	0.0319755	FN	0.126072	8.29517	FN	0.220445	8.29517	FN	0.134751	8.29517	FN		8.29517	FN	0.130726	0.0319755	FN	0.698121	0.0319755	FN	0.146856	0.175687	FN	0.516688	0.175687	FN	0.240565	0.175687	FN	0.383557	3.94875	FN	0.245787	3.94875	FN	0.241813	3.94875	FN	0.387803	0.175687
353	0.0319873	FN	0.203956	0.0319873	FN	0.169474	0.0319873	FN	0.0324121	0.0319873	FN	0.125879	8.30597	FN	0.22069	8.30597	FN	0.134239	8.30597	FN		8.30597	FN	0.13072	0.0319873	FN	0.697391	0.0319873	FN	0.146842	0.17573	FN	0.516057	0.17573	FN	0.240231	0.17573	FN	0.383076	3.95203	FN	0.245911	3.95203	FN	0.241686	3.95203	FN	0.387118	0.17573
354	0.0320089	FN	0.203921	0.0320089	FN	0.169886	0.0320089	FN	0.0332691	0.0320089	FN	0.125695	8.31516	FN	0.22092	8.31516	FN	0.133751	8.31516	FN		8.31516	FN	0.130718	0.0320089	FN	0.696656	0.0320089	FN	0.146837	0.175794	FN	0.515425	0.175794	FN	0.239894	0.175794	FN	0.382592	3.95221	FN	0.246013	3.95221	FN	0.241563	3.95221	FN	0.38644	0.175794
355	0.0320109	FN	0.203889	0.0320109	FN	0.170302	0.0320109	FN	0.0341097	0.0320109	FN	0.125516	8.31832	FN	0.221132	8.31832	FN	0.133288	8.31832	FN		8.31832	FN	0.130721	0.0320109	FN	0.695901	0.0320109	FN	0.146838	0.17596	FN	0.514801	0.17596	FN	0.239552	0.17596	FN	0.3821	3.95415	FN	0.246097	3.95415	FN	0.241443	3.95415	FN	0.385768	0.17596
356	0.0321183	FN	0.203861	0.0321183	FN	0.170724	0.0321183	FN	0.0349359	0.0321183	FN	0.125346	8.33325	FN	0.221329	8.33325	FN	0.132848	8.33325	FN		8.33325	FN	0.130726	0.0321183	FN	0.695142	0.0321183	FN	0.146846	0.176009	FN	0.514189	0.176009	FN	0.239205	0.176009	FN	0.381601	3.95452	FN	0.246158	3.95452	FN	0.241329	3.95452	FN	0.385108	0.176009
357	0.0322025	FN	0.203839	0.0322025	FN	0.171147	0.0322025	FN	0.0357439	0.0322025	FN	0.125182	8.35101	FN	0.22151	8.35101	FN	0.132433	8.35101	FN		8.35101	FN	0.130736	0.0322025	FN	0.694369	0.0322025	FN	0.146862	0.176028	FN	0.513584	0.176028	FN	0.238854	0.176028	FN	0.381099	3.9546	FN	0.246197	3.9546	FN	0.241223	3.9546	FN	0.384462	0.176028
358	0.0322167	FN	0.20382	0.0322167	FN	0.171572	0.0322167	FN	0.0365321	0.0322167	FN	0.125026	8.35858	FN	0.221676	8.35858	FN	0.132044	8.35858	FN		8.35858	FN	0.130749	0.0322167	FN	0.693581	0.0322167	FN	0.146885	0.176078	FN	0.512994	0.176078	FN	0.238501	0.176078	FN	0.380589	3.95585	FN	0.246218	3.95585	FN	0.241123	3.95585	FN	0.383825	0.176078
359	0.0322256	FN	0.203803	0.0322256	FN	0.172001	0.0322256	FN	0.0372989	0.0322256	FN	0.124876	8.39312	FN	0.221826	8.39312	FN	0.131681	8.39312	FN		8.39312	FN	0.130766	0.0322256	FN	0.692775	0.0322256	FN	0.146914	0.17612	FN	0.512413	0.17612	FN	0.238146	0.17612	FN	0.380076	3.9587	FN	0.246214	3.9587	FN	0.241028	3.9587	FN	0.383194	0.17612
360	0.0322293	FN	0.203792	0.0322293	FN	0.172428	0.0322293	FN	0.0380431	0.0322293	FN	0.124735	8.4135	FN	0.221962	8.4135	FN	0.131343	8.4135	FN		8.4135	FN	0.13079	0.0322293	FN	0.691955	0.0322293	FN	0.146952	0.176144	FN	0.511846	0.176144	FN	0.237785	0.176144	FN	0.379557	3.95938	FN	0.246192	3.95938	FN	0.240937	3.95938	FN	0.382572	0.176144
361	0.0322343	FN	0.203783	0.0322343	FN	0.172856	0.0322343	FN	0.0387632	0.0322343	FN	0.124601	8.42439	FN	0.222084	8.42439	FN	0.131032	8.42439	FN		8.42439	FN	0.130816	0.0322343	FN	0.69111	0.0322343	FN	0.146996	0.176217	FN	0.511295	0.176217	FN	0.237421	0.176217	FN	0.379034	3.96482	FN	0.246156	3.96482	FN	0.240849	3.96482	FN	0.38196	0.176217
362	0.0322579	FN	0.203778	0.0322579	FN	0.173282	0.0322579	FN	0.0394581	0.0322579	FN	0.124476	8.42856	FN	0.222192	8.42856	FN	0.130745	8.42856	FN		8.42856	FN	0.130846	0.0322579	FN	0.690244	0.0322579	FN	0.147047	0.176237	FN	0.510753	0.176237	FN	0.23706	0.176237	FN	0.37851	3.96544	FN	0.246095	3.96544	FN	0.240771	3.96544	FN	0.381359	0.176237
363	0.0322878	FN	0.203776	0.0322878	FN	0.173705	0.0322878	FN	0.0401269	0.0322878	FN	0.124358	8.42859	FN	0.222286	8.42859	FN	0.130482	8.42859	FN		8.42859	FN	0.130881	0.0322878	FN	0.689354	0.0322878	FN	0.147105	0.176318	FN	0.510226	0.176318	FN	0.236695	0.176318	FN	0.377984	3.97019	FN	0.246015	3.97019	FN	0.240695	3.97019	FN	0.380763	0.176318
364	0.0322884	FN	0.203776	0.0322884	FN	0.174129	0.0322884	FN	0.0407686	0.0322884	FN	0.124248	8.43072	FN	0.22237	8.43072	FN	0.130242	8.43072	FN		8.43072	FN	0.130921	0.0322884	FN	0.688439	0.0322884	FN	0.147169	0.176417	FN	0.509715	0.176417	FN	0.236333	0.176417	FN	0.377457	3.97328	FN	0.24592	3.97328	FN	0.240624	3.97328	FN	0.380175	0.176417
365	0.0323013	FN	0.203778	0.0323013	FN	0.174551	0.0323013	FN	0.0413825	0.0323013	FN	0.124146	8.43102	FN	0.222445	8.43102	FN	0.130027	8.43102	FN		8.43102	FN	0.130963	0.0323013	FN	0.687498	0.0323013	FN	0.147241	0.176432	FN	0.509225	0.176432	FN	0.235969	0.176432	FN	0.376926	3.97415	FN	0.245808	3.97415	FN	0.240558	3.97415	FN	0.379593	0.176432
366	0.0323316	FN	0.203784	0.0323316	FN	0.17497	0.0323316	FN	0.041968	0.0323316	FN	0.124054	8.43931	FN	0.222506	8.43931	FN	0.129834	8.43931	FN		8.43931	FN	0.13101	0.0323316	FN	0.686529	0.0323316	FN	0.147318	0.176858	FN	0.508751	0.176858	FN	0.235606	0.176858	FN	0.376396	3.97431	FN	0.245682	3.97431	FN	0.240496	3.97431	FN	0.379015	0.176858
367	0.0323591	FN	0.203791	0.0323591	FN	0.175384	0.0323591	FN	0.0425246	0.0323591	FN	0.12397	8.44307	FN	0.222559	8.44307	FN	0.129663	8.44307	FN		8.44307	FN	0.13106	0.0323591	FN	0.68553	0.0323591	FN	0.147403	0.177157	FN	0.508295	0.177157	FN	0.235242	0.177157	FN	0.375866	3.97595	FN	0.245537	3.97595	FN	0.240437	3.97595	FN	0.37844	0.177157
368	0.0323754	FN	0.203799	0.0323754	FN	0.175794	0.0323754	FN	0.0430519	0.0323754	FN	0.123893	8.45077	FN	0.222603	8.45077	FN	0.129512	8.45077	FN		8.45077	FN	0.131113	0.0323754	FN	0.684502	0.0323754	FN	0.147494	0.177393	FN	0.50786	0.177393	FN	0.234879	0.177393	FN	0.375335	3.97983	FN	0.245379	3.97983	FN	0.240382	3.97983	FN	0.377869	0.177393
369	0.0323768	FN	0.203811	0.0323768	FN	0.176198	0.0323768	FN	0.0435497	0.0323768	FN	0.123826	8.46882	FN	0.22264	8.46882	FN	0.129382	8.46882	FN		8.46882	FN	0.131172	0.0323768	FN	0.683441	0.0323768	FN	0.147591	0.177393	FN	0.507442	0.177393	FN	0.234518	0.177393	FN	0.374807	3.98245	FN	0.245208	3.98245	FN	0.240329	3.98245	FN	0.377304	0.177393
370	0.0324373	FN	0.203822	0.0324373	FN	0.176599	0.0324373	FN	0.044018	0.0324373	FN	0.123767	8.47507	FN	0.222671	8.47507	FN	0.129273	8.47507	FN		8.47507	FN	0.131233	0.0324373	FN	0.682346	0.0324373	FN	0.147694	0.177393	FN	0.507043	0.177393	FN	0.234157	0.177393	FN	0.374281	3.98485	FN	0.245028	3.98485	FN	0.240281	3.98485	FN	0.376742	0.177393
371	0.0324402	FN	0.203836	0.0324402	FN	0.176993	0.0324402	FN	0.0444569	0.0324402	FN	0.123717	8.4756	FN	0.222697	8.4756	FN	0.129178	8.4756	FN		8.4756	FN	0.131298	0.0324402	FN	0.681218	0.0324402	FN	0.147803	0.177732	FN	0.506663	0.177732	FN	0.2338	0.177732	FN	0.373756	3.9865	FN	0.24483	3.9865	FN	0.240235	3.9865	FN	0.376184	0.177732
372	0.0324402	FN	0.20385	0.0324402	FN	0.177384	0.0324402	FN	0.0448689	0.0324402	FN	0.123675	8.48516	FN	0.222719	8.48516	FN	0.129103	8.48516	FN		8.48516	FN	0.131365	0.0324402	FN	0.680056	0.0324402	FN	0.147917	0.177833	FN	0.506303	0.177833	FN	0.233445	0.177833	FN	0.373231	3.98989	FN	0.244623	3.98989	FN	0.240189	3.98989	FN	0.375626	0.177833
373	0.0324436	FN	0.203863	0.0324436	FN	0.17777	0.0324436	FN	0.0452499	0.0324436	FN	0.123641	8.48882	FN	0.222738	8.48882	FN	0.129045	8.48882	FN		8.48882	FN	0.131436	0.0324436	FN	0.67885	0.0324436	FN	0.148038	0.177942	FN	0.505964	0.177942	FN	0.233093	0.177942	FN	0.372715	3.99066	FN	0.244405	3.99066	FN	0.240145	3.99066	FN	0.375067	0.177942
374	0.0324669	FN	0.203879	0.0324669	FN	0.178148	0.0324669	FN	0.0456028	0.0324669	FN	0.123616	8.49129	FN	0.222756	8.49129	FN	0.129	8.49129	FN		8.49129	FN	0.131508	0.0324669	FN	0.677612	0.0324669	FN	0.148164	0.177944	FN	0.505646	0.177944	FN	0.232746	0.177944	FN	0.372201	3.99362	FN	0.244178	3.99362	FN	0.240101	3.99362	FN	0.374507	0.177944
375	0.0324876	FN	0.203894	0.0324876	FN	0.178519	0.0324876	FN	0.045928	0.0324876	FN	0.123598	8.4944	FN	0.222774	8.4944	FN	0.12897	8.4944	FN		8.4944	FN	0.131583	0.0324876	FN	0.676336	0.0324876	FN	0.148295	0.177975	FN	0.505343	0.177975	FN	0.232403	0.177975	FN	0.371696	3.9944	FN	0.243947	3.9944	FN	0.240056	3.9944	FN	0.373942	0.177975
376	0.0325334	FN	0.20391	0.0325334	FN	0.178884	0.0325334	FN	0.0462263	0.0325334	FN	0.12359	8.50071	FN	0.222793	8.50071	FN	0.128951	8.50071	FN		8.50071	FN	0.131662	0.0325334	FN	0.67502	0.0325334	FN	0.148431	0.177993	FN	0.505065	0.177993	FN	0.232063	0.177993	FN	0.371194	3.99447	FN	0.243707	3.99447	FN	0.240012	3.99447	FN	0.373376	0.177993
377	0.0325574	FN	0.203923	0.0325574	FN	0.179244	0.0325574	FN	0.0464987	0.0325574	FN	0.123591	8.50298	FN	0.222814	8.50298	FN	0.128944	8.50298	FN		8.50298	FN	0.131742	0.0325574	FN	0.673666	0.0325574	FN	0.148572	0.178253	FN	0.504806	0.178253	FN	0.231725	0.178253	FN	0.3707	3.99577	FN	0.24346	3.99577	FN	0.239964	3.99577	FN	0.372807	0.178253
378	0.0325789	FN	0.203936	0.0325789	FN	0.179598	0.0325789	FN	0.0467461	0.0325789	FN	0.123597	8.51291	FN	0.222838	8.51291	FN	0.128947	8.51291	FN		8.51291	FN	0.131824	0.0325789	FN	0.672266	0.0325789	FN	0.148718	0.17838	FN	0.504569	0.17838	FN	0.231394	0.17838	FN	0.37021	3.99596	FN	0.243209	3.99596	FN	0.239917	3.99596	FN	0.372236	0.17838
379	0.0326049	FN	0.203949	0.0326049	FN	0.179945	0.0326049	FN	0.0469672	0.0326049	FN	0.123612	8.51685	FN	0.222867	8.51685	FN	0.128957	8.51685	FN		8.51685	FN	0.131907	0.0326049	FN	0.670822	0.0326049	FN	0.148867	0.178515	FN	0.504344	0.178515	FN	0.231067	0.178515	FN	0.369732	3.9989	FN	0.242953	3.9989	FN	0.239869	3.9989	FN	0.371656	0.178515
380	0.0326125	FN	0.20396	0.0326125	FN	0.180285	0.0326125	FN	0.0471679	0.0326125	FN	0.123635	8.53259	FN	0.222902	8.53259	FN	0.128977	8.53259	FN		8.53259	FN	0.131992	0.0326125	FN	0.669346	0.0326125	FN	0.149021	0.178533	FN	0.504141	0.178533	FN	0.230746	0.178533	FN	0.369259	3.99927	FN	0.242694	3.99927	FN	0.239816	3.99927	FN	0.371069	0.178533
381	0.0326261	FN	0.20397	0.0326261	FN	0.180619	0.0326261	FN	0.0473446	0.0326261	FN	0.123666	8.55709	FN	0.222944	8.55709	FN	0.129003	8.55709	FN		8.55709	FN	0.132078	0.0326261	FN	0.667827	0.0326261	FN	0.14918	0.178843	FN	0.503958	0.178843	FN	0.23043	0.178843	FN	0.368796	3.99954	FN	0.242431	3.99954	FN	0.239761	3.99954	FN	0.370481	0.178843
382	0.0326812	FN	0.203977	0.0326812	FN	0.180947	0.0326812	FN	0.0475034	0.0326812	FN	0.123703	8.56403	FN	0.222993	8.56403	FN	0.129036	8.56403	FN		8.56403	FN	0.132164	0.0326812	FN	0.666269	0.0326812	FN	0.149342	0.178982	FN	0.503788	0.178982	FN	0.230123	0.178982	FN	0.368343	4.00172	FN	0.242169	4.00172	FN	0.239698	4.00172	FN	0.369878	0.178982
383	0.0326932	FN	0.203983	0.0326932	FN	0.181267	0.0326932	FN	0.0476431	0.0326932	FN	0.123748	8.56818	FN	0.223051	8.56818	FN	0.129074	8.56818	FN		8.56818	FN	0.132252	0.0326932	FN	0.66467	0.0326932	FN	0.149507	0.179042	FN	0.503636	0.179042	FN	0.22982	0.179042	FN	0.3679	4.00297	FN	0.241906	4.00297	FN	0.239631	4.00297	FN	0.369263	0.179042
384	0.0327228	FN	0.203988	0.0327228	FN	0.181582	0.0327228	FN	0.0477655	0.0327228	FN	0.123801	8.56951	FN	0.223121	8.56951	FN	0.129111	8.56951	FN		8.56951	FN	0.132339	0.0327228	FN	0.663032	0.0327228	FN	0.149676	0.179327	FN	0.503501	0.179327	FN	0.229523	0.179327	FN	0.367468	4.0033	FN	0.241641	4.0033	FN	0.239564	4.0033	FN	0.368645	0.179327
385	0.0327332	FN	0.20399	0.0327332	FN	0.18189	0.0327332	FN	0.0478722	0.0327332	FN	0.12386	8.57827	FN	0.2232	8.57827	FN	0.129153	8.57827	FN		8.57827	FN	0.132426	0.0327332	FN	0.661354	0.0327332	FN	0.149848	0.179374	FN	0.503379	0.179374	FN	0.229231	0.179374	FN	0.367043	4.00369	FN	0.241376	4.00369	FN	0.239486	4.00369	FN	0.368018	0.179374
386	0.0327965	FN	0.20399	0.0327965	FN	0.182192	0.0327965	FN	0.0479647	0.0327965	FN	0.123924	8.59231	FN	0.223293	8.59231	FN	0.129195	8.59231	FN		8.59231	FN	0.132512	0.0327965	FN	0.659638	0.0327965	FN	0.150022	0.179471	FN	0.503271	0.179471	FN	0.228947	0.179471	FN	0.366633	4.00382	FN	0.241114	4.00382	FN	0.239404	4.00382	FN	0.367376	0.179471
387	0.0328375	FN	0.203986	0.0328375	FN	0.18249	0.0328375	FN	0.048045	0.0328375	FN	0.123996	8.59367	FN	0.223398	8.59367	FN	0.129239	8.59367	FN		8.59367	FN	0.1326	0.0328375	FN	0.657884	0.0328375	FN	0.150199	0.179561	FN	0.503173	0.179561	FN	0.22867	0.179561	FN	0.366238	4.00593	FN	0.240852	4.00593	FN	0.239314	4.00593	FN	0.366724	0.179561
388	0.0328527	FN	0.203981	0.0328527	FN	0.182781	0.0328527	FN	0.0481146	0.0328527	FN	0.124073	8.60061	FN	0.223518	8.60061	FN	0.129282	8.60061	FN		8.60061	FN	0.132684	0.0328527	FN	0.656095	0.0328527	FN	0.150379	0.179737	FN	0.50309	0.179737	FN	0.228403	0.179737	FN	0.365851	4.01795	FN	0.240594	4.01795	FN	0.239216	4.01795	FN	0.366058	0.179737
389	0.0328878	FN	0.203974	0.0328878	FN	0.183064	0.0328878	FN	0.0481733	0.0328878	FN	0.124156	8.60326	FN	0.223655	8.60326	FN	0.129326	8.60326	FN		8.60326	FN	0.13277	0.0328878	FN	0.654268	0.0328878	FN	0.150561	0.179743	FN	0.50301	0.179743	FN	0.228141	0.179743	FN	0.36548	4.0255	FN	0.240339	4.0255	FN	0.239111	4.0255	FN	0.365381	0.179743
390	0.0328881	FN	0.203963	0.0328881	FN	0.183344	0.0328881	FN	0.048225	0.0328881	FN	0.124245	8.60598	FN	0.223805	8.60598	FN	0.129366	8.60598	FN		8.60598	FN	0.132854	0.0328881	FN	0.652407	0.0328881	FN	0.150745	0.179764	FN	0.502945	0.179764	FN	0.227887	0.179764	FN	0.365119	4.02668	FN	0.240089	4.02668	FN	0.238997	4.02668	FN	0.364689	0.179764
391	0.0329248	FN	0.20395	0.0329248	FN	0.183615	0.0329248	FN	0.0482734	0.0329248	FN	0.124337	8.62521	FN	0.223972	8.62521	FN	0.129402	8.62521	FN		8.62521	FN	0.132938	0.0329248	FN	0.650512	0.0329248	FN	0.15093	0.180005	FN	0.502884	0.180005	FN	0.227642	0.180005	FN	0.364774	4.02774	FN	0.239841	4.02774	FN	0.238874	4.02774	FN	0.363981	0.180005
392	0.0329959	FN	0.203933	0.0329959	FN	0.183882	0.0329959	FN	0.048316	0.0329959	FN	0.124436	8.6433	FN	0.224156	8.6433	FN	0.129438	8.6433	FN		8.6433	FN	0.133018	0.0329959	FN	0.648582	0.0329959	FN	0.151116	0.180118	FN	0.502828	0.180118	FN	0.227403	0.180118	FN	0.364444	4.03436	FN	0.239598	4.03436	FN	0.238741	4.03436	FN	0.363257	0.180118
393	0.0330006	FN	0.203913	0.0330006	FN	0.184144	0.0330006	FN	0.0483588	0.0330006	FN	0.124537	8.64468	FN	0.224358	8.64468	FN	0.129469	8.64468	FN		8.64468	FN	0.133097	0.0330006	FN	0.646632	0.0330006	FN	0.151303	0.180165	FN	0.502771	0.180165	FN	0.227174	0.180165	FN	0.364129	4.03563	FN	0.239359	4.03563	FN	0.238598	4.03563	FN	0.362523	0.180165
394	0.0330155	FN	0.20389	0.0330155	FN	0.184402	0.0330155	FN	0.0484014	0.0330155	FN	0.124643	8.65578	FN	0.224577	8.65578	FN	0.129497	8.65578	FN		8.65578	FN	0.133173	0.0330155	FN	0.644654	0.0330155	FN	0.151491	0.180179	FN	0.502719	0.180179	FN	0.226951	0.180179	FN	0.363829	4.03772	FN	0.239125	4.03772	FN	0.238444	4.03772	FN	0.36177	0.180179
395	0.0330582	FN	0.203864	0.0330582	FN	0.184654	0.0330582	FN	0.0484454	0.0330582	FN	0.124752	8.65789	FN	0.224816	8.65789	FN	0.12952	8.65789	FN		8.65789	FN	0.133248	0.0330582	FN	0.642651	0.0330582	FN	0.15168	0.180185	FN	0.502663	0.180185	FN	0.226738	0.180185	FN	0.363542	4.04371	FN	0.2389	4.04371	FN	0.238281	4.04371	FN	0.361001	0.180185
396	0.03308	FN	0.203837	0.03308	FN	0.1849	0.03308	FN	0.0485048	0.03308	FN	0.124865	8.66234	FN	0.225074	8.66234	FN	0.129539	8.66234	FN		8.66234	FN	0.133322	0.03308	FN	0.640623	0.03308	FN	0.151869	0.180314	FN	0.502611	0.180314	FN	0.226533	0.180314	FN	0.363271	4.04394	FN	0.238681	4.04394	FN	0.238107	4.04394	FN	0.360217	0.180314
397	0.0331039	FN	0.203806	0.0331039	FN	0.185141	0.0331039	FN	0.0485574	0.0331039	FN	0.12498	8.68788	FN	0.225351	8.68788	FN	0.129553	8.68788	FN		8.68788	FN	0.133392	0.0331039	FN	0.638575	0.0331039	FN	0.152058	0.180605	FN	0.502549	0.180605	FN	0.226338	0.180605	FN	0.363016	4.04601	FN	0.238465	4.04601	FN	0.237921	4.04601	FN	0.359418	0.180605
398	0.0331039	FN	0.203772	0.0331039	FN	0.185377	0.0331039	FN	0.0486297	0.0331039	FN	0.125097	8.69283	FN	0.225647	8.69283	FN	0.129565	8.69283	FN		8.69283	FN	0.133458	0.0331039	FN	0.636508	0.0331039	FN	0.152246	0.180706	FN	0.502482	0.180706	FN	0.226153	0.180706	FN	0.362779	4.0472	FN	0.238256	4.0472	FN	0.237724	4.0472	FN	0.358604	0.180706
399	0.0331275	FN	0.203736	0.0331275	FN	0.185609	0.0331275	FN	0.0486996	0.0331275	FN	0.125217	8.69596	FN	0.225964	8.69596	FN	0.129571	8.69596	FN		8.69596	FN	0.133522	0.0331275	FN	0.634426	0.0331275	FN	0.152435	0.180804	FN	0.50241	0.180804	FN	0.225977	0.180804	FN	0.362557	4.04783	FN	0.238054	4.04783	FN	0.237512	4.04783	FN	0.357771	0.180804
400	0.0331664	FN	0.203697	0.0331664	FN	0.185833	0.0331664	FN	0.0487813	0.0331664	FN	0.125338	8.70758	FN	0.226301	8.70758	FN	0.129572	8.70758	FN		8.70758	FN	0.133585	0.0331664	FN	0.63233	0.0331664	FN	0.152622	0.181314	FN	0.502326	0.181314	FN	0.225807	0.181314	FN	0.362349	4.04864	FN	0.237857	4.04864	FN	0.237291	4.04864	FN	0.356919	0.181314
401	0.0331878	FN	0.203655	0.0331878	FN	0.186054	0.0331878	FN	0.0488742	0.0331878	FN	0.12546	8.71348	FN	0.226659	8.71348	FN	0.129568	8.71348	FN		8.71348	FN	0.133646	0.0331878	FN	0.630214	0.0331878	FN	0.152808	0.181442	FN	0.502228	0.181442	FN	0.225646	0.181442	FN	0.362158	4.04867	FN	0.237669	4.04867	FN	0.237058	4.04867	FN	0.356054	0.181442
402	0.0332227	FN	0.203611	0.0332227	FN	0.186268	0.0332227	FN	0.0489836	0.0332227	FN	0.125583	8.72913	FN	0.227036	8.72913	FN	0.129559	8.72913	FN		8.72913	FN	0.133701	0.0332227	FN	0.628098	0.0332227	FN	0.152994	0.18155	FN	0.502124	0.18155	FN	0.225495	0.18155	FN	0.361981	4.05152	FN	0.237486	4.05152	FN	0.236812	4.05152	FN	0.35517	0.18155
403	0.033227	FN	0.203563	0.033227	FN	0.186478	0.033227	FN	0.0491087	0.033227	FN	0.125705	8.74552	FN	0.227432	8.74552	FN	0.129547	8.74552	FN		8.74552	FN	0.133755	0.033227	FN	0.625976	0.033227	FN	0.153177	0.18155	FN	0.501999	0.18155	FN	0.225352	0.18155	FN	0.361823	4.0529	FN	0.23731	4.0529	FN	0.236553	4.0529	FN	0.354273	0.18155
404	0.0333318	FN	0.203515	0.0333318	FN	0.186683	0.0333318	FN	0.0492508	0.0333318	FN	0.125827	8.76315	FN	0.227849	8.76315	FN	0.129533	8.76315	FN		8.76315	FN	0.133805	0.0333318	FN	0.623849	0.0333318	FN	0.153358	0.18155	FN	0.501857	0.18155	FN	0.225219	0.18155	FN	0.361679	4.05351	FN	0.237142	4.05351	FN	0.236281	4.05351	FN	0.353356	0.18155
405	0.033332	FN	0.203463	0.033332	FN	0.18688	0.033332	FN	0.049411	0.033332	FN	0.125949	8.78994	FN	0.228285	8.78994	FN	0.129516	8.78994	FN		8.78994	FN	0.133853	0.033332	FN	0.621716	0.033332	FN	0.153537	0.18156	FN	0.501691	0.18156	FN	0.225096	0.18156	FN	0.361553	4.05544	FN	0.236977	4.05544	FN	0.235995	4.05544	FN	0.352425	0.18156
406	0.0334625	FN	0.203411	0.0334625	FN	0.187071	0.0334625	FN	0.0495904	0.0334625	FN	0.126069	8.8114	FN	0.228741	8.8114	FN	0.129497	8.8114	FN		8.8114	FN	0.133897	0.0334625	FN	0.619589	0.0334625	FN	0.153714	0.181618	FN	0.501501	0.181618	FN	0.224982	0.181618	FN	0.361445	4.05588	FN	0.23682	4.05588	FN	0.235702	4.05588	FN	0.351478	0.181618
407	0.033463	FN	0.203357	0.033463	FN	0.18726	0.033463	FN	0.0497899	0.033463	FN	0.126188	8.81241	FN	0.229214	8.81241	FN	0.129477	8.81241	FN		8.81241	FN	0.133938	0.033463	FN	0.617465	0.033463	FN	0.153889	0.181693	FN	0.501292	0.181693	FN	0.224877	0.181693	FN	0.361352	4.05799	FN	0.236671	4.05799	FN	0.235389	4.05799	FN	0.350514	0.181693
408	0.0335054	FN	0.2033	0.0335054	FN	0.187439	0.0335054	FN	0.0500085	0.0335054	FN	0.126304	8.81733	FN	0.229707	8.81733	FN	0.129453	8.81733	FN		8.81733	FN	0.133976	0.0335054	FN	0.615333	0.0335054	FN	0.15406	0.181939	FN	0.501059	0.181939	FN	0.224779	0.181939	FN	0.361272	4.06286	FN	0.236526	4.06286	FN	0.235063	4.06286	FN	0.349535	0.181939
409	0.033506	FN	0.203244	0.033506	FN	0.187611	0.033506	FN	0.0502528	0.033506	FN	0.126419	8.82427	FN	0.230221	8.82427	FN	0.129432	8.82427	FN		8.82427	FN	0.134011	0.033506	FN	0.613224	0.033506	FN	0.154229	0.181992	FN	0.500795	0.181992	FN	0.22469	0.181992	FN	0.361211	4.06509	FN	0.236386	4.06509	FN	0.234728	4.06509	FN	0.348543	0.181992
410	0.0335301	FN	0.203186	0.0335301	FN	0.187777	0.0335301	FN	0.0505177	0.0335301	FN	0.126531	8.82616	FN	0.23075	8.82616	FN	0.129409	8.82616	FN		8.82616	FN	0.134045	0.0335301	FN	0.611123	0.0335301	FN	0.154395	0.182001	FN	0.5005	0.182001	FN	0.224613	0.182001	FN	0.361166	4.06717	FN	0.236254	4.06717	FN	0.234378	4.06717	FN	0.347538	0.182001
411	0.0335365	FN	0.203127	0.0335365	FN	0.187937	0.0335365	FN	0.0508056	0.0335365	FN	0.126638	8.827	FN	0.231295	8.827	FN	0.129388	8.827	FN		8.827	FN	0.134075	0.0335365	FN	0.609033	0.0335365	FN	0.154557	0.182037	FN	0.500175	0.182037	FN	0.224544	0.182037	FN	0.361137	4.06853	FN	0.236127	4.06853	FN	0.23402	4.06853	FN	0.34652	0.182037
412	0.0335598	FN	0.203068	0.0335598	FN	0.188089	0.0335598	FN	0.0511171	0.0335598	FN	0.126742	8.84529	FN	0.231859	8.84529	FN	0.129368	8.84529	FN		8.84529	FN	0.134102	0.0335598	FN	0.606963	0.0335598	FN	0.154715	0.182163	FN	0.499817	0.182163	FN	0.224484	0.182163	FN	0.361124	4.07148	FN	0.236002	4.07148	FN	0.233647	4.07148	FN	0.345486	0.182163
413	0.0335823	FN	0.203007	0.0335823	FN	0.188233	0.0335823	FN	0.0514632	0.0335823	FN	0.126842	8.84693	FN	0.232437	8.84693	FN	0.129352	8.84693	FN		8.84693	FN	0.134126	0.0335823	FN	0.604903	0.0335823	FN	0.154869	0.182317	FN	0.499419	0.182317	FN	0.224433	0.182317	FN	0.361125	4.07222	FN	0.235885	4.07222	FN	0.23326	4.07222	FN	0.34444	0.182317
414	0.0336144	FN	0.202947	0.0336144	FN	0.188367	0.0336144	FN	0.051823	0.0336144	FN	0.126937	8.85713	FN	0.233031	8.85713	FN	0.129339	8.85713	FN		8.85713	FN	0.134148	0.0336144	FN	0.602863	0.0336144	FN	0.155019	0.182341	FN	0.498986	0.182341	FN	0.224391	0.182341	FN	0.361143	4.07351	FN	0.23577	4.07351	FN	0.232862	4.07351	FN	0.343384	0.182341
415	0.033676	FN	0.202887	0.033676	FN	0.188493	0.033676	FN	0.0522081	0.033676	FN	0.127027	8.86086	FN	0.23364	8.86086	FN	0.129329	8.86086	FN		8.86086	FN	0.134168	0.033676	FN	0.600837	0.033676	FN	0.155164	0.182506	FN	0.498513	0.182506	FN	0.22436	0.182506	FN	0.361177	4.07366	FN	0.235659	4.07366	FN	0.232453	4.07366	FN	0.342321	0.182506
416	0.0336999	FN	0.202826	0.0336999	FN	0.188611	0.0336999	FN	0.0526184	0.0336999	FN	0.127112	8.86305	FN	0.234267	8.86305	FN	0.129329	8.86305	FN		8.86305	FN	0.134187	0.0336999	FN	0.598838	0.0336999	FN	0.155305	0.182626	FN	0.498005	0.182626	FN	0.224336	0.182626	FN	0.361226	4.07384	FN	0.235551	4.07384	FN	0.232036	4.07384	FN	0.341247	0.182626
417	0.033704	FN	0.202766	0.033704	FN	0.188718	0.033704	FN	0.0530558	0.033704	FN	0.12719	8.86335	FN	0.234902	8.86335	FN	0.129336	8.86335	FN		8.86335	FN	0.134202	0.033704	FN	0.596863	0.033704	FN	0.155442	0.182786	FN	0.497457	0.182786	FN	0.224318	0.182786	FN	0.361288	4.07466	FN	0.235448	4.07466	FN	0.231605	4.07466	FN	0.340163	0.182786
418	0.0337363	FN	0.202705	0.0337363	FN	0.188818	0.0337363	FN	0.0535163	0.0337363	FN	0.127261	8.90257	FN	0.235554	8.90257	FN	0.129351	8.90257	FN		8.90257	FN	0.134217	0.0337363	FN	0.594912	0.0337363	FN	0.155572	0.182909	FN	0.496863	0.182909	FN	0.224309	0.182909	FN	0.361363	4.08165	FN	0.235346	4.08165	FN	0.231163	4.08165	FN	0.339069	0.182909
419	0.033744	FN	0.202646	0.033744	FN	0.188907	0.033744	FN	0.0540015	0.033744	FN	0.127326	8.91625	FN	0.236215	8.91625	FN	0.129373	8.91625	FN		8.91625	FN	0.134228	0.033744	FN	0.592986	0.033744	FN	0.155698	0.182929	FN	0.496228	0.182929	FN	0.224313	0.182929	FN	0.361458	4.08244	FN	0.235248	4.08244	FN	0.230712	4.08244	FN	0.337972	0.182929
420	0.0337533	FN	0.202588	0.0337533	FN	0.188986	0.0337533	FN	0.0545109	0.0337533	FN	0.127384	8.91881	FN	0.236886	8.91881	FN	0.129403	8.91881	FN		8.91881	FN	0.134237	0.0337533	FN	0.591089	0.0337533	FN	0.155819	0.182998	FN	0.495542	0.182998	FN	0.224322	0.182998	FN	0.361567	4.08318	FN	0.235151	4.08318	FN	0.230252	4.08318	FN	0.336868	0.182998
421	0.0337928	FN	0.202531	0.0337928	FN	0.189053	0.0337928	FN	0.0550442	0.0337928	FN	0.127435	8.92579	FN	0.237569	8.92579	FN	0.129444	8.92579	FN		8.92579	FN	0.134245	0.0337928	FN	0.589218	0.0337928	FN	0.155934	0.183026	FN	0.494813	0.183026	FN	0.224342	0.183026	FN	0.361689	4.08792	FN	0.235055	4.08792	FN	0.229781	4.08792	FN	0.335758	0.183026
422	0.033848	FN	0.202474	0.033848	FN	0.18911	0.033848	FN	0.0556007	0.033848	FN	0.127479	8.931	FN	0.238263	8.931	FN	0.129498	8.931	FN		8.931	FN	0.134252	0.033848	FN	0.587376	0.033848	FN	0.156043	0.183187	FN	0.494039	0.183187	FN	0.224371	0.183187	FN	0.361825	4.09794	FN	0.23496	4.09794	FN	0.229304	4.09794	FN	0.334648	0.183187
423	0.0339431	FN	0.202418	0.0339431	FN	0.189152	0.0339431	FN	0.0561798	0.0339431	FN	0.127513	8.95531	FN	0.238965	8.95531	FN	0.129565	8.95531	FN		8.95531	FN	0.134258	0.0339431	FN	0.585562	0.0339431	FN	0.156146	0.183377	FN	0.493216	0.183377	FN	0.224408	0.183377	FN	0.361978	4.09795	FN	0.234865	4.09795	FN	0.228822	4.09795	FN	0.333539	0.183377
424	0.033967	FN	0.202366	0.033967	FN	0.189184	0.033967	FN	0.0567806	0.033967	FN	0.12754	8.97437	FN	0.239676	8.97437	FN	0.129646	8.97437	FN		8.97437	FN	0.134262	0.033967	FN	0.583778	0.033967	FN	0.156245	0.183521	FN	0.492346	0.183521	FN	0.224453	0.183521	FN	0.362144	4.10086	FN	0.234773	4.10086	FN	0.228329	4.10086	FN	0.332426	0.183521
425	0.0339909	FN	0.202314	0.0339909	FN	0.189202	0.0339909	FN	0.0574003	0.0339909	FN	0.127558	8.97712	FN	0.240393	8.97712	FN	0.129742	8.97712	FN		8.97712	FN	0.134265	0.0339909	FN	0.582024	0.0339909	FN	0.156336	0.183639	FN	0.491422	0.183639	FN	0.224506	0.183639	FN	0.362325	4.10364	FN	0.234678	4.10364	FN	0.227827	4.10364	FN	0.331315	0.183639
426	0.034029	FN	0.202264	0.034029	FN	0.18921	0.034029	FN	0.058042	0.034029	FN	0.127566	8.98246	FN	0.241117	8.98246	FN	0.129852	8.98246	FN		8.98246	FN	0.134268	0.034029	FN	0.580303	0.034029	FN	0.156421	0.183717	FN	0.490451	0.183717	FN	0.224567	0.183717	FN	0.362521	4.10416	FN	0.234586	4.10416	FN	0.227322	4.10416	FN	0.330207	0.183717
427	0.0340708	FN	0.202216	0.0340708	FN	0.189201	0.0340708	FN	0.0587025	0.0340708	FN	0.127565	8.99721	FN	0.241847	8.99721	FN	0.129979	8.99721	FN		8.99721	FN	0.13427	0.0340708	FN	0.578612	0.0340708	FN	0.156499	0.183814	FN	0.489435	0.183814	FN	0.224637	0.183814	FN	0.362731	4.10663	FN	0.234491	4.10663	FN	0.226809	4.10663	FN	0.329099	0.183814
428	0.0340963	FN	0.20217	0.0340963	FN	0.189179	0.0340963	FN	0.0593806	0.0340963	FN	0.127554	9.00108	FN	0.242587	9.00108	FN	0.130125	9.00108	FN		9.00108	FN	0.134273	0.0340963	FN	0.576949	0.0340963	FN	0.156572	0.183894	FN	0.48837	0.183894	FN	0.224713	0.183894	FN	0.362949	4.10682	FN	0.234394	4.10682	FN	0.226293	4.10682	FN	0.328	0.183894
429	0.0340987	FN	0.202125	0.0340987	FN	0.189143	0.0340987	FN	0.0600732	0.0340987	FN	0.127535	9.00583	FN	0.243328	9.00583	FN	0.130289	9.00583	FN		9.00583	FN	0.134273	0.0340987	FN	0.57531	0.0340987	FN	0.156637	0.184216	FN	0.487246	0.184216	FN	0.224799	0.184216	FN	0.363187	4.10735	FN	0.234293	4.10735	FN	0.225775	4.10735	FN	0.326909	0.184216
430	0.0341133	FN	0.202082	0.0341133	FN	0.189094	0.0341133	FN	0.060781	0.0341133	FN	0.127505	9.01296	FN	0.24407	9.01296	FN	0.130473	9.01296	FN		9.01296	FN	0.134273	0.0341133	FN	0.573695	0.0341133	FN	0.156696	0.184354	FN	0.486079	0.184354	FN	0.224893	0.184354	FN	0.363437	4.1075	FN	0.234192	4.1075	FN	0.225254	4.1075	FN	0.325826	0.184354
431	0.0341183	FN	0.202042	0.0341183	FN	0.18903	0.0341183	FN	0.0615048	0.0341183	FN	0.127464	9.02769	FN	0.244817	9.02769	FN	0.130676	9.02769	FN		9.02769	FN	0.134271	0.0341183	FN	0.572122	0.0341183	FN	0.156748	0.184482	FN	0.484856	0.184482	FN	0.224996	0.184482	FN	0.363705	4.11093	FN	0.234085	4.11093	FN	0.224733	4.11093	FN	0.324756	0.184482
432	0.0341742	FN	0.202002	0.0341742	FN	0.18895	0.0341742	FN	0.0622415	0.0341742	FN	0.127413	9.03197	FN	0.245568	9.03197	FN	0.130898	9.03197	FN		9.03197	FN	0.134271	0.0341742	FN	0.570576	0.0341742	FN	0.156793	0.184904	FN	0.483591	0.184904	FN	0.225106	0.184904	FN	0.363983	4.11243	FN	0.233977	4.11243	FN	0.224207	4.11243	FN	0.323693	0.184904
433	0.0341912	FN	0.201964	0.0341912	FN	0.188857	0.0341912	FN	0.0629885	0.0341912	FN	0.127351	9.03536	FN	0.24632	9.03536	FN	0.131142	9.03536	FN		9.03536	FN	0.134271	0.0341912	FN	0.569056	0.0341912	FN	0.15683	0.184981	FN	0.482276	0.184981	FN	0.225224	0.184981	FN	0.364274	4.11519	FN	0.233865	4.11519	FN	0.22368	4.11519	FN	0.32265	0.184981
434	0.034206	FN	0.201929	0.034206	FN	0.188748	0.034206	FN	0.063745	0.034206	FN	0.127278	9.0427	FN	0.247073	9.0427	FN	0.131409	9.0427	FN	0.340725	9.0427	FN	0.13427	0.034206	FN	0.567561	0.034206	FN	0.156861	0.185215	FN	0.480909	0.185215	FN	0.225353	0.185215	FN	0.364583	4.11534	FN	0.233746	4.11534	FN	0.223154	4.11534	FN	0.321619	0.185215
435	0.0342321	FN	0.201897	0.0342321	FN	0.188621	0.0342321	FN	0.0645073	0.0342321	FN	0.127195	9.04879	FN	0.247829	9.04879	FN	0.131697	9.04879	FN	0.340168	9.04879	FN	0.134268	0.0342321	FN	0.566083	0.0342321	FN	0.156886	0.185717	FN	0.479496	0.185717	FN	0.225485	0.185717	FN	0.364904	4.11664	FN	0.233624	4.11664	FN	0.222627	4.11664	FN	0.320606	0.185717
436	0.0342465	FN	0.201866	0.0342465	FN	0.188481	0.0342465	FN	0.0652783	0.0342465	FN	0.127101	9.04966	FN	0.248583	9.04966	FN	0.13201	9.04966	FN	0.339609	9.04966	FN	0.134267	0.0342465	FN	0.564637	0.0342465	FN	0.156902	0.185724	FN	0.478038	0.185724	FN	0.225627	0.185724	FN	0.365238	4.11673	FN	0.233496	4.11673	FN	0.222103	4.11673	FN	0.319613	0.185724
437	0.0343007	FN	0.201836	0.0343007	FN	0.188325	0.0343007	FN	0.066054	0.0343007	FN	0.126995	9.05173	FN	0.249341	9.05173	FN	0.132346	9.05173	FN	0.339012	9.05173	FN	0.134267	0.0343007	FN	0.563214	0.0343007	FN	0.156912	0.185764	FN	0.476531	0.185764	FN	0.225779	0.185764	FN	0.365588	4.12106	FN	0.233363	4.12106	FN	0.221582	4.12106	FN	0.318642	0.185764
438	0.0343869	FN	0.201809	0.0343869	FN	0.188154	0.0343869	FN	0.0668329	0.0343869	FN	0.126879	9.06348	FN	0.250097	9.06348	FN	0.132704	9.06348	FN	0.338453	9.06348	FN	0.134264	0.0343869	FN	0.561812	0.0343869	FN	0.156915	0.185852	FN	0.474982	0.185852	FN	0.225937	0.185852	FN	0.365952	4.12202	FN	0.233226	4.12202	FN	0.221065	4.12202	FN	0.317692	0.185852
439	0.0343869	FN	0.201783	0.0343869	FN	0.187967	0.0343869	FN	0.0676133	0.0343869	FN	0.12675	9.07802	FN	0.25085	9.07802	FN	0.13309	9.07802	FN	0.337892	9.07802	FN	0.134262	0.0343869	FN	0.560429	0.0343869	FN	0.15691	0.185887	FN	0.473389	0.185887	FN	0.226104	0.185887	FN	0.366331	4.12676	FN	0.233082	4.12676	FN	0.220554	4.12676	FN	0.316768	0.185887
440	0.0343869	FN	0.20176	0.0343869	FN	0.187763	0.0343869	FN	0.0683937	0.0343869	FN	0.126611	9.0873	FN	0.251603	9.0873	FN	0.133501	9.0873	FN	0.337328	9.0873	FN	0.134259	0.0343869	FN	0.559063	0.0343869	FN	0.156898	0.186149	FN	0.471749	0.186149	FN	0.226277	0.186149	FN	0.366724	4.12903	FN	0.232929	4.12903	FN	0.220048	4.12903	FN	0.315871	0.186149
441	0.0343936	FN	0.201738	0.0343936	FN	0.187542	0.0343936	FN	0.0691724	0.0343936	FN	0.126459	9.08896	FN	0.252354	9.08896	FN	0.133935	9.08896	FN	0.336764	9.08896	FN	0.134255	0.0343936	FN	0.557713	0.0343936	FN	0.156879	0.186157	FN	0.470073	0.186157	FN	0.226459	0.186157	FN	0.367126	4.13039	FN	0.23277	4.13039	FN	0.219544	4.13039	FN	0.315001	0.186157
442	0.0343959	FN	0.201717	0.0343959	FN	0.187307	0.0343959	FN	0.0699479	0.0343959	FN	0.126297	9.10206	FN	0.253103	9.10206	FN	0.134396	9.10206	FN	0.336199	9.10206	FN	0.13425	0.0343959	FN	0.55638	0.0343959	FN	0.156852	0.186226	FN	0.468358	0.186226	FN	0.226648	0.186226	FN	0.367545	4.13375	FN	0.2326	4.13375	FN	0.21905	4.13375	FN	0.314164	0.186226
443	0.0344345	FN	0.201696	0.0344345	FN	0.187056	0.0344345	FN	0.0707184	0.0344345	FN	0.126122	9.11463	FN	0.253854	9.11463	FN	0.134883	9.11463	FN	0.335653	9.11463	FN	0.134245	0.0344345	FN	0.555061	0.0344345	FN	0.156818	0.186244	FN	0.466605	0.186244	FN	0.226846	0.186244	FN	0.367977	4.13589	FN	0.232428	4.13589	FN	0.218565	4.13589	FN	0.313359	0.186244
444	0.0344415	FN	0.201676	0.0344415	FN	0.186793	0.0344415	FN	0.0714825	0.0344415	FN	0.125937	9.12022	FN	0.254598	9.12022	FN	0.135398	9.12022	FN	0.335074	9.12022	FN	0.134241	0.0344415	FN	0.553755	0.0344415	FN	0.156777	0.186561	FN	0.464811	0.186561	FN	0.227052	0.186561	FN	0.368425	4.13822	FN	0.232246	4.13822	FN	0.21809	4.13822	FN	0.312587	0.186561
445	0.0344622	FN	0.201657	0.0344622	FN	0.186513	0.0344622	FN	0.0722384	0.0344622	FN	0.12574	9.12214	FN	0.255341	9.12214	FN	0.135935	9.12214	FN	0.334513	9.12214	FN	0.134233	0.0344622	FN	0.552459	0.0344622	FN	0.15673	0.186672	FN	0.462983	0.186672	FN	0.227266	0.186672	FN	0.368887	4.14111	FN	0.232052	4.14111	FN	0.217622	4.14111	FN	0.311854	0.186672
446	0.0344725	FN	0.20164	0.0344725	FN	0.186217	0.0344725	FN	0.0729824	0.0344725	FN	0.125533	9.13254	FN	0.256081	9.13254	FN	0.136501	9.13254	FN	0.333953	9.13254	FN	0.134225	0.0344725	FN	0.551165	0.0344725	FN	0.156675	0.186693	FN	0.461121	0.186693	FN	0.227485	0.186693	FN	0.369362	4.14117	FN	0.23185	4.14117	FN	0.217165	4.14117	FN	0.31116	0.186693
447	0.0344799	FN	0.201623	0.0344799	FN	0.185909	0.0344799	FN	0.0737176	0.0344799	FN	0.125314	9.14347	FN	0.256818	9.14347	FN	0.137093	9.14347	FN	0.333396	9.14347	FN	0.134216	0.0344799	FN	0.549886	0.0344799	FN	0.156614	0.18681	FN	0.459232	0.18681	FN	0.227715	0.18681	FN	0.369853	4.14176	FN	0.231641	4.14176	FN	0.216722	4.14176	FN	0.310504	0.18681
448	0.034574	FN	0.201607	0.034574	FN	0.185588	0.034574	FN	0.0744481	0.034574	FN	0.125083	9.1534	FN	0.257556	9.1534	FN	0.137713	9.1534	FN	0.332838	9.1534	FN	0.134205	0.034574	FN	0.548612	0.034574	FN	0.156545	0.186942	FN	0.457307	0.186942	FN	0.227951	0.186942	FN	0.370359	4.14424	FN	0.231422	4.14424	FN	0.216288	4.14424	FN	0.309888	0.186942
449	0.03458	FN	0.201589	0.03458	FN	0.185252	0.03458	FN	0.0751565	0.03458	FN	0.124841	9.15504	FN	0.258292	9.15504	FN	0.13836	9.15504	FN	0.332292	9.15504	FN	0.134191	0.03458	FN	0.547336	0.03458	FN	0.15647	0.187048	FN	0.455354	0.187048	FN	0.228194	0.187048	FN	0.370876	4.14482	FN	0.231195	4.14482	FN	0.215867	4.14482	FN	0.309315	0.187048
450	0.0346093	FN	0.201572	0.0346093	FN	0.184902	0.0346093	FN	0.0758501	0.0346093	FN	0.124589	9.16546	FN	0.259022	9.16546	FN	0.139031	9.16546	FN	0.331743	9.16546	FN	0.134177	0.0346093	FN	0.546062	0.0346093	FN	0.156388	0.187126	FN	0.453378	0.187126	FN	0.228447	0.187126	FN	0.37141	4.14524	FN	0.230955	4.14524	FN	0.21546	4.14524	FN	0.308786	0.187126
451	0.0346188	FN	0.201555	0.0346188	FN	0.184539	0.0346188	FN	0.07653	0.0346188	FN	0.124326	9.17124	FN	0.259748	9.17124	FN	0.13973	9.17124	FN	0.331198	9.17124	FN	0.134159	0.0346188	FN	0.544795	0.0346188	FN	0.1563	0.187145	FN	0.451375	0.187145	FN	0.228707	0.187145	FN	0.371957	4.1475	FN	0.230703	4.1475	FN	0.215067	4.1475	FN	0.308305	0.187145
452	0.0346392	FN	0.201537	0.0346392	FN	0.184166	0.0346392	FN	0.0771903	0.0346392	FN	0.124052	9.17605	FN	0.260474	9.17605	FN	0.140456	9.17605	FN	0.330657	9.17605	FN	0.134138	0.0346392	FN	0.543526	0.0346392	FN	0.156205	0.187454	FN	0.449348	0.187454	FN	0.228977	0.187454	FN	0.372517	4.16008	FN	0.230444	4.16008	FN	0.214688	4.16008	FN	0.30787	0.187454
453	0.0346482	FN	0.201518	0.0346482	FN	0.183782	0.0346482	FN	0.0778323	0.0346482	FN	0.123767	9.19063	FN	0.261196	9.19063	FN	0.141209	9.19063	FN	0.33012	9.19063	FN	0.134115	0.0346482	FN	0.542253	0.0346482	FN	0.156103	0.187534	FN	0.447306	0.187534	FN	0.229255	0.187534	FN	0.373091	4.16025	FN	0.230174	4.16025	FN	0.214327	4.16025	FN	0.30749	0.187534
454	0.0346808	FN	0.201498	0.0346808	FN	0.183387	0.0346808	FN	0.0784627	0.0346808	FN	0.123473	9.19196	FN	0.261916	9.19196	FN	0.141989	9.19196	FN	0.329594	9.19196	FN	0.134091	0.0346808	FN	0.540977	0.0346808	FN	0.155996	0.187578	FN	0.445242	0.187578	FN	0.229539	0.187578	FN	0.373679	4.16117	FN	0.229892	4.16117	FN	0.213979	4.16117	FN	0.307155	0.187578
455	0.0346847	FN	0.201478	0.0346847	FN	0.18298	0.0346847	FN	0.0790652	0.0346847	FN	0.123168	9.19427	FN	0.262638	9.19427	FN	0.142794	9.19427	FN	0.329067	9.19427	FN	0.13406	0.0346847	FN	0.539695	0.0346847	FN	0.155882	0.187586	FN	0.443163	0.187586	FN	0.229834	0.187586	FN	0.374279	4.16306	FN	0.229603	4.16306	FN	0.213652	4.16306	FN	0.306874	0.187586
456	0.0347261	FN	0.201456	0.0347261	FN	0.182564	0.0347261	FN	0.0796473	0.0347261	FN	0.122853	9.2231	FN	0.263354	9.2231	FN	0.143625	9.2231	FN	0.328547	9.2231	FN	0.134027	0.0347261	FN	0.538415	0.0347261	FN	0.155762	0.187678	FN	0.441075	0.187678	FN	0.230137	0.187678	FN	0.374893	4.1675	FN	0.229302	4.1675	FN	0.213339	4.1675	FN	0.306646	0.187678
457	0.0347531	FN	0.201433	0.0347531	FN	0.18214	0.0347531	FN	0.080208	0.0347531	FN	0.12253	9.22356	FN	0.264069	9.22356	FN	0.144483	9.22356	FN	0.328033	9.22356	FN	0.13399	0.0347531	FN	0.53712	0.0347531	FN	0.155638	0.187753	FN	0.438968	0.187753	FN	0.230444	0.187753	FN	0.375519	4.16856	FN	0.228989	4.16856	FN	0.213042	4.16856	FN	0.30647	0.187753
458	0.0347873	FN	0.201407	0.0347873	FN	0.181707	0.0347873	FN	0.0807544	0.0347873	FN	0.122197	9.24713	FN	0.264783	9.24713	FN	0.145365	9.24713	FN	0.327526	9.24713	FN	0.133948	0.0347873	FN	0.535809	0.0347873	FN	0.155507	0.18776	FN	0.436855	0.18776	FN	0.230761	0.18776	FN	0.376156	4.16919	FN	0.228663	4.16919	FN	0.212766	4.16919	FN	0.306352	0.18776
459	0.0348339	FN	0.201379	0.0348339	FN	0.181266	0.0348339	FN	0.0812684	0.0348339	FN	0.121854	9.25112	FN	0.265495	9.25112	FN	0.146274	9.25112	FN	0.327027	9.25112	FN	0.133902	0.0348339	FN	0.534482	0.0348339	FN	0.155371	0.187768	FN	0.434729	0.187768	FN	0.231089	0.187768	FN	0.376812	4.17323	FN	0.228327	4.17323	FN	0.212509	4.17323	FN	0.30629	0.187768
460	0.0348658	FN	0.201349	0.0348658	FN	0.18082	0.0348658	FN	0.0817623	0.0348658	FN	0.121502	9.29478	FN	0.266206	9.29478	FN	0.147209	9.29478	FN	0.326534	9.29478	FN	0.13385	0.0348658	FN	0.533158	0.0348658	FN	0.15523	0.187807	FN	0.432595	0.187807	FN	0.231425	0.187807	FN	0.377478	4.17482	FN	0.227981	4.17482	FN	0.212271	4.17482	FN	0.30628	0.187807
461	0.034888	FN	0.201316	0.034888	FN	0.180365	0.034888	FN	0.0822332	0.034888	FN	0.121142	9.29481	FN	0.266922	9.29481	FN	0.148168	9.29481	FN	0.32606	9.29481	FN	0.133797	0.034888	FN	0.531823	0.034888	FN	0.155083	0.188062	FN	0.430459	0.188062	FN	0.231767	0.188062	FN	0.378156	4.17577	FN	0.227626	4.17577	FN	0.212051	4.17577	FN	0.30633	0.188062
462	0.0349658	FN	0.201282	0.0349658	FN	0.179907	0.0349658	FN	0.0826809	0.0349658	FN	0.120774	9.3004	FN	0.267636	9.3004	FN	0.149153	9.3004	FN	0.325582	9.3004	FN	0.133735	0.0349658	FN	0.530471	0.0349658	FN	0.154933	0.188104	FN	0.428319	0.188104	FN	0.23212	0.188104	FN	0.378847	4.17577	FN	0.227257	4.17577	FN	0.211849	4.17577	FN	0.306432	0.188104
463	0.0349925	FN	0.201244	0.0349925	FN	0.179443	0.0349925	FN	0.0831053	0.0349925	FN	0.120397	9.31415	FN	0.268347	9.31415	FN	0.150161	9.31415	FN	0.325116	9.31415	FN	0.133668	0.0349925	FN	0.529107	0.0349925	FN	0.154777	0.188275	FN	0.426181	0.188275	FN	0.232479	0.188275	FN	0.379544	4.17956	FN	0.226877	4.17956	FN	0.211669	4.17956	FN	0.306595	0.188275
464	0.0350959	FN	0.201204	0.0350959	FN	0.178976	0.0350959	FN	0.0835135	0.0350959	FN	0.120014	9.32963	FN	0.26906	9.32963	FN	0.151195	9.32963	FN	0.324659	9.32963	FN	0.133595	0.0350959	FN	0.527728	0.0350959	FN	0.154617	0.188298	FN	0.424045	0.188298	FN	0.232849	0.188298	FN	0.380255	4.18143	FN	0.226486	4.18143	FN	0.211506	4.18143	FN	0.306817	0.188298
465	0.0350966	FN	0.201162	0.0350966	FN	0.178505	0.0350966	FN	0.0838914	0.0350966	FN	0.119622	9.33308	FN	0.269773	9.33308	FN	0.152253	9.33308	FN	0.324212	9.33308	FN	0.133515	0.0350966	FN	0.526333	0.0350966	FN	0.154454	0.188532	FN	0.421907	0.188532	FN	0.233226	0.188532	FN	0.380978	4.18214	FN	0.226084	4.18214	FN	0.211366	4.18214	FN	0.307099	0.188532
466	0.0350971	FN	0.201114	0.0350971	FN	0.178034	0.0350971	FN	0.0842468	0.0350971	FN	0.119223	9.33782	FN	0.270487	9.33782	FN	0.153336	9.33782	FN	0.323779	9.33782	FN	0.133432	0.0350971	FN	0.524924	0.0350971	FN	0.154286	0.188819	FN	0.419776	0.188819	FN	0.233613	0.188819	FN	0.38171	4.18278	FN	0.22567	4.18278	FN	0.211245	4.18278	FN	0.307437	0.188819
467	0.035191	FN	0.201066	0.035191	FN	0.177559	0.035191	FN	0.0845776	0.035191	FN	0.118819	9.34185	FN	0.271202	9.34185	FN	0.154441	9.34185	FN	0.323354	9.34185	FN	0.13334	0.035191	FN	0.523497	0.035191	FN	0.154114	0.188843	FN	0.417648	0.188843	FN	0.23401	0.188843	FN	0.382456	4.18393	FN	0.225247	4.18393	FN	0.211143	4.18393	FN	0.307831	0.188843
468	0.0351917	FN	0.201013	0.0351917	FN	0.177082	0.0351917	FN	0.084889	0.0351917	FN	0.118408	9.34516	FN	0.271921	9.34516	FN	0.15557	9.34516	FN	0.322939	9.34516	FN	0.133243	0.0351917	FN	0.522056	0.0351917	FN	0.153939	0.18901	FN	0.415532	0.18901	FN	0.234415	0.18901	FN	0.383207	4.18513	FN	0.224814	4.18513	FN	0.211061	4.18513	FN	0.308282	0.18901
469	0.0352371	FN	0.200957	0.0352371	FN	0.176606	0.0352371	FN	0.0851787	0.0352371	FN	0.117991	9.35974	FN	0.272642	9.35974	FN	0.156723	9.35974	FN	0.322537	9.35974	FN	0.133137	0.0352371	FN	0.520598	0.0352371	FN	0.153761	0.189658	FN	0.413423	0.189658	FN	0.234826	0.189658	FN	0.383967	4.18565	FN	0.22437	4.18565	FN	0.210998	4.18565	FN	0.30879	0.189658
470	0.0353245	FN	0.200898	0.0353245	FN	0.176131	0.0353245	FN	0.0854498	0.0353245	FN	0.117567	9.36417	FN	0.273365	9.36417	FN	0.157898	9.36417	FN	0.322147	9.36417	FN	0.133025	0.0353245	FN	0.519125	0.0353245	FN	0.153581	0.189711	FN	0.411322	0.189711	FN	0.235251	0.189711	FN	0.384737	4.18739	FN	0.223918	4.18739	FN	0.210955	4.18739	FN	0.309355	0.189711
471	0.0354314	FN	0.200836	0.0354314	FN	0.175656	0.0354314	FN	0.0856984	0.0354314	FN	0.117139	9.36891	FN	0.274091	9.36891	FN	0.159096	9.36891	FN	0.321769	9.36891	FN	0.132907	0.0354314	FN	0.517638	0.0354314	FN	0.153397	0.190043	FN	0.409232	0.190043	FN	0.235684	0.190043	FN	0.385515	4.18867	FN	0.223455	4.18867	FN	0.210931	4.18867	FN	0.309972	0.190043
472	0.0354745	FN	0.200769	0.0354745	FN	0.175183	0.0354745	FN	0.0859252	0.0354745	FN	0.116706	9.37119	FN	0.274824	9.37119	FN	0.160318	9.37119	FN	0.321404	9.37119	FN	0.132783	0.0354745	FN	0.516127	0.0354745	FN	0.153211	0.190121	FN	0.407162	0.190121	FN	0.236125	0.190121	FN	0.386303	4.18917	FN	0.222982	4.18917	FN	0.210927	4.18917	FN	0.310643	0.190121
473	0.0355513	FN	0.2007	0.0355513	FN	0.174713	0.0355513	FN	0.0861356	0.0355513	FN	0.11627	9.37179	FN	0.275558	9.37179	FN	0.161559	9.37179	FN	0.321052	9.37179	FN	0.13265	0.0355513	FN	0.514607	0.0355513	FN	0.153023	0.190293	FN	0.405101	0.190293	FN	0.236574	0.190293	FN	0.387095	4.1983	FN	0.222497	4.1983	FN	0.210944	4.1983	FN	0.311372	0.190293
474	0.0355702	FN	0.200625	0.0355702	FN	0.174245	0.0355702	FN	0.0863306	0.0355702	FN	0.115828	9.38366	FN	0.276295	9.38366	FN	0.162824	9.38366	FN	0.320714	9.38366	FN	0.132511	0.0355702	FN	0.513072	0.0355702	FN	0.152832	0.190344	FN	0.403058	0.190344	FN	0.237033	0.190344	FN	0.387892	4.1987	FN	0.222005	4.1987	FN	0.210978	4.1987	FN	0.312147	0.190344
475	0.0355812	FN	0.200549	0.0355812	FN	0.173779	0.0355812	FN	0.0865041	0.0355812	FN	0.115383	9.4161	FN	0.277036	9.4161	FN	0.164113	9.4161	FN	0.320385	9.4161	FN	0.132364	0.0355812	FN	0.511508	0.0355812	FN	0.152641	0.190601	FN	0.401031	0.190601	FN	0.237499	0.190601	FN	0.388693	4.20666	FN	0.221502	4.20666	FN	0.211026	4.20666	FN	0.312973	0.190601
476	0.0356414	FN	0.200469	0.0356414	FN	0.173318	0.0356414	FN	0.086664	0.0356414	FN	0.114936	9.41852	FN	0.277783	9.41852	FN	0.165419	9.41852	FN	0.320074	9.41852	FN	0.132211	0.0356414	FN	0.509942	0.0356414	FN	0.152448	0.190678	FN	0.399021	0.190678	FN	0.237973	0.190678	FN	0.389501	4.20697	FN	0.220993	4.20697	FN	0.211095	4.20697	FN	0.313849	0.190678
477	0.0356528	FN	0.200386	0.0356528	FN	0.172862	0.0356528	FN	0.0868089	0.0356528	FN	0.114486	9.41921	FN	0.278535	9.41921	FN	0.166748	9.41921	FN	0.319778	9.41921	FN	0.13205	0.0356528	FN	0.508361	0.0356528	FN	0.152254	0.190854	FN	0.397035	0.190854	FN	0.238461	0.190854	FN	0.390311	4.20698	FN	0.220473	4.20698	FN	0.211182	4.20698	FN	0.314772	0.190854
478	0.0356642	FN	0.2003	0.0356642	FN	0.17241	0.0356642	FN	0.0869464	0.0356642	FN	0.114032	9.42217	FN	0.279292	9.42217	FN	0.1681	9.42217	FN	0.319495	9.42217	FN	0.131883	0.0356642	FN	0.506759	0.0356642	FN	0.152059	0.190888	FN	0.395065	0.190888	FN	0.238954	0.190888	FN	0.391129	4.2073	FN	0.219949	4.2073	FN	0.211283	4.2073	FN	0.315738	0.190888
479	0.0356878	FN	0.200211	0.0356878	FN	0.171962	0.0356878	FN	0.0870624	0.0356878	FN	0.113577	9.44498	FN	0.280059	9.44498	FN	0.169472	9.44498	FN	0.319226	9.44498	FN	0.131712	0.0356878	FN	0.50514	0.0356878	FN	0.151864	0.191176	FN	0.39311	0.191176	FN	0.239457	0.191176	FN	0.391949	4.20734	FN	0.219414	4.20734	FN	0.211402	4.20734	FN	0.31675	0.191176
480	0.0356968	FN	0.20012	0.0356968	FN	0.171521	0.0356968	FN	0.0871783	0.0356968	FN	0.11312	9.45112	FN	0.280828	9.45112	FN	0.170863	9.45112	FN	0.318952	9.45112	FN	0.131532	0.0356968	FN	0.503516	0.0356968	FN	0.151669	0.191208	FN	0.391181	0.191208	FN	0.239968	0.191208	FN	0.392775	4.21305	FN	0.218873	4.21305	FN	0.211537	4.21305	FN	0.317801	0.191208
481	0.0356979	FN	0.200025	0.0356979	FN	0.171084	0.0356979	FN	0.0872758	0.0356979	FN	0.112663	9.47375	FN	0.281603	9.47375	FN	0.172277	9.47375	FN	0.318712	9.47375	FN	0.131346	0.0356979	FN	0.501878	0.0356979	FN	0.151473	0.191463	FN	0.38927	0.191463	FN	0.240487	0.191463	FN	0.393601	4.2134	FN	0.218326	4.2134	FN	0.211687	4.2134	FN	0.318893	0.191463
482	0.0357	FN	0.199928	0.0357	FN	0.170654	0.0357	FN	0.087365	0.0357	FN	0.112205	9.48851	FN	0.282385	9.48851	FN	0.173708	9.48851	FN	0.318486	9.48851	FN	0.131155	0.0357	FN	0.50023	0.0357	FN	0.151278	0.191591	FN	0.387385	0.191591	FN	0.241016	0.191591	FN	0.394427	4.22719	FN	0.217771	4.22719	FN	0.211853	4.22719	FN	0.320026	0.191591
483	0.0357012	FN	0.199829	0.0357012	FN	0.170228	0.0357012	FN	0.0874472	0.0357012	FN	0.111747	9.49128	FN	0.283171	9.49128	FN	0.175163	9.49128	FN	0.318272	9.49128	FN	0.130958	0.0357012	FN	0.498565	0.0357012	FN	0.151084	0.191636	FN	0.385523	0.191636	FN	0.241556	0.191636	FN	0.395254	4.23279	FN	0.217213	4.23279	FN	0.21203	4.23279	FN	0.32119	0.191636
484	0.0358046	FN	0.199727	0.0358046	FN	0.169811	0.0358046	FN	0.0875214	0.0358046	FN	0.111288	9.50029	FN	0.283965	9.50029	FN	0.176635	9.50029	FN	0.318072	9.50029	FN	0.130757	0.0358046	FN	0.496884	0.0358046	FN	0.15089	0.191732	FN	0.383686	0.191732	FN	0.2421	0.191732	FN	0.396081	4.23754	FN	0.216648	4.23754	FN	0.212218	4.23754	FN	0.322382	0.191732
485	0.0358136	FN	0.199623	0.0358136	FN	0.169399	0.0358136	FN	0.087593	0.0358136	FN	0.11083	9.50711	FN	0.284766	9.50711	FN	0.178127	9.50711	FN	0.317885	9.50711	FN	0.13055	0.0358136	FN	0.495198	0.0358136	FN	0.150697	0.191888	FN	0.381867	0.191888	FN	0.242652	0.191888	FN	0.396907	4.23936	FN	0.216077	4.23936	FN	0.212418	4.23936	FN	0.323608	0.191888
486	0.0358803	FN	0.199518	0.0358803	FN	0.168992	0.0358803	FN	0.0876611	0.0358803	FN	0.110373	9.51347	FN	0.285577	9.51347	FN	0.17964	9.51347	FN	0.317714	9.51347	FN	0.130342	0.0358803	FN	0.493495	0.0358803	FN	0.150506	0.192022	FN	0.380072	0.192022	FN	0.243212	0.192022	FN	0.397734	4.24017	FN	0.2155	4.24017	FN	0.212637	4.24017	FN	0.324866	0.192022
487	0.0359299	FN	0.199412	0.0359299	FN	0.168592	0.0359299	FN	0.0877269	0.0359299	FN	0.109916	9.53741	FN	0.286391	9.53741	FN	0.181171	9.53741	FN	0.317554	9.53741	FN	0.130127	0.0359299	FN	0.491788	0.0359299	FN	0.150316	0.192219	FN	0.378305	0.192219	FN	0.24378	0.192219	FN	0.398558	4.24521	FN	0.214919	4.24521	FN	0.212863	4.24521	FN	0.326148	0.192219
488	0.0359676	FN	0.199306	0.0359676	FN	0.168197	0.0359676	FN	0.0877916	0.0359676	FN	0.109463	9.53865	FN	0.287213	9.53865	FN	0.182717	9.53865	FN	0.317408	9.53865	FN	0.129909	0.0359676	FN	0.490071	0.0359676	FN	0.150129	0.192362	FN	0.376562	0.192362	FN	0.244356	0.192362	FN	0.399381	4.25088	FN	0.214336	4.25088	FN	0.213099	4.25088	FN	0.327452	0.192362
489	0.0360616	FN	0.199199	0.0360616	FN	0.167807	0.0360616	FN	0.0878564	0.0360616	FN	0.109012	9.54665	FN	0.288045	9.54665	FN	0.184286	9.54665	FN	0.317279	9.54665	FN	0.129691	0.0360616	FN	0.488345	0.0360616	FN	0.149944	0.192432	FN	0.374845	0.192432	FN	0.244937	0.192432	FN	0.4002	4.25978	FN	0.21375	4.25978	FN	0.213344	4.25978	FN	0.328777	0.192432
[truncated: 2,834 more rows]
[truncated: 5 more columns]

## Sheet: Figure 6
Figure 6A
		Negative
[truncated: 34 more rows]
[truncated: 152 more columns]

## Sheet: Figure 7
Figure 7A
	ABIDE																		F-value
[truncated: 512 more rows]

## Sheet: Figure S1
	ABIDE		HBN
[truncated: 10 more rows]

## Sheet: Figure S2
Dataset	SID	Group	Propensity scores	Strata	Age	Sex	Site
[truncated: 416 more rows]

[truncated: 10 more sheets: Figure S3, Figure S4, Figure S5, Figure S6, Figure S7, Figure S8, Figure S9, Figure S10, Figure S11, Figure S12]
